# Supplementary material for: Trace Metal Acquisition by Marine Heterotrophic Bacterioplankton with Contrasting Trophic Strategies
Source: Appl Environ Microbiol. 2016 Feb 19;82(5):1613–24. doi: 10.1128/AEM.03128-15 (PMC4771312; doi:10.1128/AEM.03128-15)
Supplement: Supplemental material [file AEM.03128-15_zam999116977sd2.xlsx]

## Sheet: Sheet1
IMG Taxon ID	Organism full name	Organism short name	Taxa	Genome completion (CheckM)	Number of Scaffolds	Status	Ocean Basin Isolated	Coastal/Open ocean	Lifestyle	Genome Size	metal transporters per genome	Genes per genome	GC content (percent)	Genes with functional prediction	Genes mapping to Trasporter Classification Database	Genes predicted to be horizontally transferred	Gene clusters predicted to have biosynthetic function	CbiM	CbiQ	CbtA	CbtB	CopA	CorA	FeoB	AfuA	PBP2_Fbp_like_1	PBP2_Fbp_like_2	PBP2_Fbp_like_3	PBP2_FutA1_like	HemS	CopZ	HupE/UreJ	NikABC	NRAMP	EntE	EntF	RhbC	SIP	ZIP	BtuF	FatB	FepB	FhuD	HemV2	HutB	PsaA	TroA_a	TroA_f	TroA_superfam
2513237353	Citreicella sp. 357	C_sp_357	Roseobacter	99.6	180	Permanent Draft	Atlantic	Coastal	Surface_assoc	4598615	23	4618	64	3722	686	0	24	0	0	0	0	8	1	0	1	0	0	0	1	0	1	0	0	1	0	0	0	1	1	0	1	0	0	0	0	1	0	0	2
647533124	Citreicella sp. SE45	C_sp_SE45	Roseobacter	98.29	9	Permanent Draft	Atlantic	Coastal	Surface_assoc	5523231	31	5499	67	4230	919	650	30	1	1	0	0	3	1	0	1	0	1	0	1	1	0	1	1	0	1	1	0	2	1	0	1	0	1	0	0	1	0	0	4
2501004205	Dinoroseobacter shibae DFL-12, DSM 16493	D_shibae_DFL-12	Roseobacter	99.09	6	Finished	Pacific	Coastal	Surface_assoc	4417868	25	4244	66	3523	695	0	21	0	0	1	1	8	0	0	1	0	0	0	0	1	2	2	0	0	0	0	0	0	2	0	0	0	0	0	1	1	1	0	1
637000137	Jannaschia sp. CCS1	J_sp_CCS1	Roseobacter	99.39	2	Finished	Pacific	Coastal	UNKNOWN	4404049	14	4389	62	3520	643	459	21	0	0	0	0	2	0	0	1	1	0	0	0	1	0	1	0	0	0	0	0	1	0	0	0	0	1	0	1	0	1	0	3
2517487002	Loktanella sp. SE62	L_sp_SE62	Roseobacter	96.96	13	Draft	Atlantic	Coastal	UNKNOWN	4581948	16	4641	62	3786	589	0	25	0	0	0	0	2	1	0	1	0	0	0	1	0	0	2	0	0	0	0	0	2	0	0	0	1	1	0	0	0	0	0	2
638341119	Loktanella vestfoldensis SKA53	L_vestfoldensis_SKA53	Roseobacter	99.32	14	Permanent Draft	Atlantic	Pelagic	Surface_assoc	3063691	15	3042	60	2549	461	81	18	1	1	0	0	3	0	0	0	0	0	0	1	1	2	2	0	0	0	0	0	0	0	0	0	0	0	0	0	0	0	0	3
648276686	Maritimibacter alkaliphilus HTCC2654	M_alkaliphilus_HTCC2654	Roseobacter	99.7	46	Permanent Draft	Atlantic	Pelagic	UNKNOWN	4529231	25	4763	64	2873	623	643	28	0	0	1	1	7	1	0	1	0	0	0	1	1	1	2	0	0	0	0	0	2	2	0	0	0	1	0	1	1	0	0	1
647533206	Nautella italica R11	N_italica_R11	Roseobacter	99.77	2	Permanent Draft	Pacific	Coastal	Surface_assoc	3821839	15	3725	60	2793	540	46	15	1	1	0	0	2	0	0	1	0	0	0	1	1	0	1	0	0	0	0	0	1	1	0	0	0	0	0	1	0	1	0	2
2510461047	Octadecabacter antarcticus 307	O_antarcticus_307	Roseobacter	99.39	2	Finished	Polar	Coastal	Surface_assoc	4875481	12	4939	55	3579	655	0	24	0	0	1	1	1	0	0	1	0	0	0	0	1	1	1	0	0	0	0	0	0	0	0	0	0	0	0	1	1	1	0	1
2512564006	Octadecabacter arcticus 238, DSM 13978	O_arcticus_238	Roseobacter	99.29	3	Finished	Polar	Coastal	Surface_assoc	5478249	10	5149	55	4122	614	0	19	0	0	1	1	2	1	0	1	0	0	0	1	0	0	1	0	0	0	0	0	0	0	0	0	0	0	0	0	1	0	0	1
638341139	Oceanicola batsensis HTCC2597	O_batsensis_HTCC2597	Roseobacter	99.7	23	Permanent Draft	Atlantic	Pelagic	UNKNOWN	4437668	24	4199	66	3510	679	279	22	0	0	0	0	7	1	0	0	1	0	0	1	0	1	2	0	0	0	0	0	2	2	0	1	0	1	0	0	0	0	0	2
638341140	Oceanicola granulosus HTCC2516	O_granulosus_HTCC2516	Roseobacter	99.24	85	Permanent Draft	Atlantic	Pelagic	UNKNOWN	4039111	13	3800	70	3196	648	440	18	0	0	0	0	3	1	0	1	0	0	0	1	0	0	2	0	0	0	0	0	1	1	0	1	0	0	0	0	0	0	0	2
641380424	Oceanibulbus indolifex HEL-45	O_indolifex_HEL-45	Roseobacter	99.68	105	Permanent Draft	Atlantic	Pelagic	UNKNOWN	4105524	21	4208	60	2878	667	293	21	0	0	1	0	7	1	0	1	0	0	0	1	0	1	3	0	0	0	0	0	0	3	0	0	0	0	0	0	0	0	0	2
2526164698	Oceanicola sp. S124	O_sp_S124	Roseobacter	98.54	339	Permanent Draft	Pacific	Pelagic	UNKNOWN	4649474	37	4640	67	3708	826	609	20	0	0	0	0	5	1	0	1	0	1	0	1	1	0	1	0	0	2	1	0	3	1	0	2	0	2	0	0	1	0	0	5
648276709	Pelagibaca bermudensis HTCC2601	P_bermudensis_HTCC2601	Roseobacter	99.6	103	Permanent Draft	Atlantic	Pelagic	UNKNOWN	5425920	34	5519	66	3549	873	557	28	1	1	0	0	8	1	0	1	0	1	0	1	1	1	0	0	0	0	0	0	2	2	0	1	0	0	0	0	1	0	0	5
2510065028	Phaeobacter gallaeciensis 2.10	P_gallaeciensis_210	Roseobacter	99.42	4	Finished	Pacific	Coastal	Surface_assoc	4160918	17	3798	60	3209	593	1	20	0	0	0	0	3	1	0	1	0	1	0	0	0	0	1	0	0	0	0	2	1	0	0	1	0	0	0	0	0	1	0	3
2510065029	Phaeobacter gallaeciensis DSM 17395	P_gallaeciensis_DSM_17395	Roseobacter	99.3	4	Finished	Atlantic	Coastal	Surface_assoc	4227134	16	3960	60	3242	597	2	21	0	0	0	0	3	0	0	2	0	0	0	0	0	0	1	0	0	0	0	2	1	0	0	1	0	0	0	0	0	1	0	3
647533201	Rhodobacteraceae bacterium KLH11	R_bacterium_KLH11	Roseobacter	99.25	6	Permanent Draft	Atlantic	Coastal	Surface_assoc	4487498	9	4338	58	3036	580	347	21	0	0	1	0	2	0	0	1	0	0	0	1	0	0	1	0	0	0	0	0	0	0	0	0	0	0	0	0	0	1	0	2
639633056	Roseobacter denitrificans OCh 114	R_denitrificans_OCh_114	Roseobacter	99.25	5	Finished	Pacific	Coastal	Surface_assoc	4331234	12	4201	59	2841	683	184	19	0	0	0	0	2	0	0	1	1	0	0	0	1	0	1	0	0	0	0	0	0	0	0	0	0	0	0	1	0	1	0	3
647533208	Ruegeria lacuscaerulensis ITI-1157	R_lacuscaerulensis_ITI-1157	Roseobacter	99.54	2	Permanent Draft	Fresh	Coastal	Surface_assoc	3523710	16	3677	63	2797	503	108	14	0	0	1	1	2	1	0	1	1	0	0	1	0	0	1	0	0	0	0	0	1	0	0	0	0	0	0	0	0	0	0	5
2510065042	Roseobacter litoralis Och 149	R_litoralis_Och_149	Roseobacter	99.25	4	Finished	Atlantic	Coastal	Surface_assoc	4745450	13	4668	57	3678	776	1	23	0	0	0	0	5	0	0	1	1	1	0	0	0	0	1	0	0	0	0	0	0	1	0	0	0	0	0	0	0	1	0	2
638341183	Roseovarius nubinhibens ISM	R_nubinhibens_ISM	Roseobacter	99.75	10	Permanent Draft	Atlantic	Pelagic	Freeliving	3668667	16	3546	64	2955	560	156	19	0	0	0	0	4	1	0	0	0	0	0	1	1	1	0	0	0	0	0	0	0	1	0	1	0	0	0	0	0	0	0	3
637000267	Ruegeria pomeroyi DSS-3	R_pomeroyi_DSS-3	Roseobacter	99.36	2	Finished	Atlantic	Coastal	Surface_assoc	4601048	11	4449	64	3749	683	231	21	0	0	1	1	3	1	0	1	0	0	0	1	0	0	1	0	0	0	0	0	0	0	0	0	0	0	0	0	0	0	0	1
638341184	Roseovarius sp. 217	R_sp_217	Roseobacter	99.6	37	Permanent Draft	Atlantic	Coastal	UNKNOWN	4762632	28	4715	61	3851	721	250	21	0	0	1	1	9	2	0	0	0	0	0	1	1	1	4	0	0	0	0	0	1	1	0	0	0	0	0	1	0	0	0	3
640963029	Roseobacter sp. AzwK-3b	R_sp_AzwK-3b	Roseobacter	99.4	31	Permanent Draft	Pacific	Coastal	UNKNOWN	4178704	10	4197	62	2802	572	332	25	0	0	0	0	2	0	0	0	0	0	0	1	0	0	3	0	0	0	0	0	0	1	0	0	0	0	1	0	0	0	0	2
640612221	Roseobacter sp. CCS2	R_sp_CCS2	Roseobacter	98.78	11	Permanent Draft	Pacific	Coastal	UNKNOWN	3497325	12	3703	55	2396	532	301	14	0	0	0	0	2	0	0	1	0	0	0	0	0	0	1	0	0	0	0	0	0	0	0	0	1	0	0	0	1	1	0	5
647533205	Roseobacter sp. GAI101	R_sp_GAI101	Roseobacter	99.36	9	Permanent Draft	Atlantic	Coastal	UNKNOWN	4527951	16	4258	59	3281	698	294	19	0	0	0	0	4	1	0	0	0	0	0	1	0	0	2	0	0	0	0	0	0	0	0	0	0	0	0	0	1	0	0	3
647533202	Rhodobacterales sp. HTCC2083	R_sp_HTCC2083	Roseobacter	99.36	5	Permanent Draft	Pacific	Coastal	UNKNOWN	4018415	11	4226	53	3071	589	210	21	0	0	1	1	2	0	0	1	0	0	0	0	0	0	1	0	0	0	0	0	2	0	0	0	0	0	0	0	0	0	0	3
640612203	Rhodobacterales sp. HTCC2150	R_sp_HTCC2150	Roseobacter	99.59	25	Permanent Draft	Pacific	Coastal	UNKNOWN	3582902	11	3713	49	2429	486	326	13	0	0	1	1	2	0	0	1	0	0	0	1	0	0	1	0	0	0	0	0	0	0	0	0	0	0	0	0	2	0	0	2
2517572075	Rhodobacterales sp. HTCC2255	R_sp_HTCC2255	Roseobacter	95.03	12	Permanent Draft	Pacific	Coastal	UNKNOWN	2224475	7	2209	37	2019	398	0	9	0	0	0	0	0	0	0	1	1	0	0	1	0	0	2	0	0	0	0	0	1	0	0	0	0	0	0	0	0	0	0	1
638341182	Roseobacter sp. MED193	R_sp_MED193	Roseobacter	100	19	Permanent Draft	Atlantic	Pelagic	UNKNOWN	4652716	25	4517	57	3634	625	142	21	0	0	0	0	5	0	0	1	0	1	1	1	1	1	1	0	0	0	0	0	1	1	0	1	0	0	0	1	0	0	0	5
2521172554	Roseobacter sp. R2A57	R_sp_R2A57	Roseobacter	99.36	39	Draft	Pacific	Coastal	UNKNOWN	4136410	11	4432	53	3596	560	319	14	0	0	0	0	2	0	1	0	0	0	0	1	0	0	4	0	0	0	0	0	0	0	0	0	0	0	0	0	0	1	0	2
640612220	Roseobacter sp. SK209-2-6	R_sp_SK209-2-6	Roseobacter	99.95	29	Permanent Draft	Indian	Pelagic	UNKNOWN	4555826	21	4610	57	3081	631	269	24	1	1	0	0	3	0	0	1	0	0	0	1	1	0	1	0	0	0	0	0	1	0	0	1	0	0	0	1	0	2	0	3
640963035	Roseovarius sp. TM1035	R_sp_TM1035	Roseobacter	99.24	15	Permanent Draft	Atlantic	Coastal	Surface_assoc	4209812	17	4158	61	2848	646	266	22	0	0	1	1	5	1	0	0	0	0	0	1	1	0	1	0	0	0	0	0	0	1	0	0	0	0	1	1	0	0	0	2
637000268	Ruegeria sp. TM1040	R_sp_TM1040	Roseobacter	99.82	3	Finished	Atlantic	Coastal	Surface_assoc	4153699	13	3992	60	3236	574	86	14	0	0	1	1	2	0	0	1	0	1	1	1	1	0	0	0	0	0	0	0	0	0	0	0	0	0	0	1	0	0	0	2
647533209	Silicibacter sp. TrichCH4B	R_sp_TrichCH4B	Roseobacter	99.08	8	Permanent Draft	Atlantic	Coastal	Surface_assoc	4689084	34	4814	59	3470	715	277	21	0	0	1	1	3	1	0	2	0	1	1	1	1	0	2	0	1	0	0	0	1	0	0	1	0	2	1	1	0	1	0	4
2513237272	Ruegeria sp. TW15	R_sp_TW15	Roseobacter	99.57	28	Permanent Draft	Pacific	Coastal	Surface_assoc	4490413	12	4470	56	3734	678	0	20	1	1	0	0	2	0	0	1	1	0	0	1	0	0	2	0	0	0	0	0	0	0	0	0	0	0	0	0	0	1	0	2
647533203	Rhodobacterales sp. Y4I	R_sp_Y4I	Roseobacter	99.47	5	Permanent Draft	Atlantic	Coastal	Surface_assoc	4344244	13	4206	64	3126	546	181	18	0	0	1	0	3	0	0	1	0	0	0	1	0	0	1	0	0	0	0	0	1	0	0	0	0	0	0	0	1	0	0	3
638341211	Sulfitobacter sp. EE-36	S_sp_EE-36	Roseobacter	99.04	15	Permanent Draft	Atlantic	Pelagic	Surface_assoc	3547243	20	3483	60	2933	557	48	19	0	0	0	0	4	1	0	0	0	1	0	1	1	0	2	0	0	0	0	0	1	0	0	0	0	0	0	1	1	0	0	3
638341212	Sulfitobacter sp. NAS-14.1	S_sp_NAS-14.1	Roseobacter	99.04	27	Permanent Draft	Atlantic	Coastal	Surface_assoc	4002069	27	3959	60	3249	594	78	16	0	0	0	0	7	2	0	0	0	1	0	1	1	1	3	0	0	0	0	0	1	1	0	0	0	0	0	1	1	0	0	3
640612219	Sagittula stellata E-37	S_stellata_E-37	Roseobacter	99.68	39	Permanent Draft	Atlantic	Coastal	Surface_assoc	5262893	20	5121	65	3416	800	576	30	1	1	0	0	3	2	0	2	1	0	0	1	0	0	1	0	0	0	0	0	0	1	0	0	0	0	1	0	0	0	1	4
2236661011	alpha proteobacterium SCGC AAA240-E13	SAR11_AAA240-E13	SAR11	93.78	151	Permanent Draft	Pacific	Pelagic	Freeliving	1401625	2	1621	29	1289	173	0	8	0	0	0	0	0	0	0	0	0	0	0	0	0	0	0	0	0	0	0	0	0	0	1	0	0	0	0	0	0	0	0	0
2265129005	Candidatus Pelagibacter ubique HIMB058	SAR11_HIMB058	SAR11	98.8	59	Permanent Draft	Pacific	Coastal	Freeliving	1115049	1	1269	30	1081	163	0	3	0	0	0	0	0	0	0	0	0	0	0	0	0	0	0	0	0	0	0	0	0	0	0	0	0	0	0	0	0	0	0	0
2510461079	Candidatus Pelagibacter ubique HIMB083	SAR11_HIMB083	SAR11	99.53	1	Permanent Draft	Pacific	Coastal	Freeliving	1395997	3	1505	29	1264	232	0	5	0	0	0	0	0	0	0	0	0	0	0	1	0	1	0	0	0	0	0	0	0	0	0	0	0	0	0	0	0	0	0	0
2503283019	Rickettsiales sp. HIMB114	SAR11_HIMB114	SAR11	98.81	1	Permanent Draft	Pacific	Coastal	Freeliving	1237371	5	1357	30	1141	193	3	2	0	0	0	0	0	0	0	0	1	0	0	0	0	0	1	0	0	0	0	0	0	0	0	0	0	0	0	0	0	0	0	0
2561511237	Candidatus Pelagibacter sp. HIMB122	SAR11_HIMB122	SAR11	100	1	Draft	Pacific	Coastal	Freeliving	1453515	3	1557	29	1361	252	55	5	0	0	0	0	0	0	0	0	1	0	0	1	0	1	0	0	0	0	0	0	0	0	0	0	0	0	0	0	0	0	0	0
2547132513	Candidatus Pelagibacter sp. HIMB1321	SAR11_HIMB1321	SAR11	100	1	Draft	Pacific	Coastal	Freeliving	1320649	2	1436	29	1230	212	43	4	0	0	0	0	0	0	0	0	0	0	0	1	0	0	1	0	0	0	0	0	0	0	0	0	0	0	0	0	0	0	0	0
2503754000	Candidatus Pelagibacter ubique HIMB140	SAR11_HIMB140	SAR11	99.53	1	Draft	Pacific	Coastal	Freeliving	1437930	4	1535	29	1312	257	215	5	0	0	0	0	0	0	0	0	1	0	0	1	0	1	0	0	0	0	0	0	0	0	0	0	0	0	0	0	0	0	0	0
2503754001	Candidatus Pelagibacter-like SAR11 HIMB4	SAR11_HIMB4	SAR11	100	1	Draft	Pacific	Coastal	Freeliving	1382291	2	1489	29	1244	214	179	5	0	0	0	0	0	0	0	0	0	0	0	1	0	0	1	0	0	0	0	0	0	0	0	0	0	0	0	0	0	0	0	0
2503982040	Alphaproteobacteria sp. SAR11 HIMB5	SAR11_HIMB5	SAR11	100	1	Draft	Pacific	Coastal	Freeliving	1343202	3	1467	29	1189	203	146	4	0	0	0	0	0	0	0	0	0	0	0	1	0	1	0	0	0	0	0	0	0	0	0	0	0	0	0	0	0	0	0	0
2503982041	alpha proteobacterium sp. HIMB59	SAR11_HIMB59	SAR11	95.78	1	Finished	Pacific	Coastal	Freeliving	1410127	4	1532	32	1274	267	782	4	0	0	0	0	0	1	0	0	0	0	0	1	0	0	1	0	0	0	0	0	0	0	0	0	0	0	0	0	0	0	0	0
2606217624	Candidatus Pelagibacter ubique SAR11 HTCC1002	SAR11_HTCC1002	SAR11	100	5	Permanent Draft	Pacific	Coastal	Freeliving	1327604	3	1415	30	1215	196	17	6	0	0	0	0	0	0	0	0	0	0	0	1	0	1	1	0	0	0	0	0	0	0	0	0	0	0	0	0	0	0	0	0
2511231042	Candidatus Pelagibacter ubique SAR11 HTCC1013	SAR11_HTCC1013	SAR11	100	21	Permanent Draft	Pacific	Coastal	Freeliving	1302704	2	1411	30	1203	217	0	6	0	0	0	0	0	0	0	0	0	0	0	1	0	1	0	0	0	0	0	0	0	0	0	0	0	0	0	0	0	0	0	0
2516143128	Candidatus Pelagibacter ubique HTCC1016	SAR11_HTCC1016	SAR11	100	4	Permanent Draft	Pacific	Coastal	Freeliving	1297098	3	1404	30	1183	193	0	4	0	0	0	0	0	0	0	0	0	0	0	1	0	1	1	0	0	0	0	0	0	0	0	0	0	0	0	0	0	0	0	0
2513237133	Candidatus Pelagibacter ubique HTCC1040	SAR11_HTCC1040	SAR11	100	1	Permanent Draft	Pacific	Coastal	Freeliving	1274624	1	1381	30	1185	211	0	4	0	0	0	0	0	0	0	0	0	0	0	1	0	0	0	0	0	0	0	0	0	0	0	0	0	0	0	0	0	0	0	0
2606217343	Candidatus Pelagibacter ubique SAR11 HTCC1062	SAR11_HTCC1062	SAR11	100	1	Finished	Pacific	Coastal	Freeliving	1308759	2	1393	30	1214	212	0	7	0	0	0	0	0	0	0	0	0	0	0	1	0	1	0	0	0	0	0	0	0	0	0	0	0	0	0	0	0	0	0	0
2503283017	Candidatus Pelagibacter sp. HTCC7211	SAR11_HTCC7211	SAR11	100	1	Permanent Draft	Atlantic	Pelagic	Freeliving	1456888	3	1576	29	1312	254	18	5	0	0	0	0	0	0	0	0	0	0	0	1	0	1	0	0	0	0	0	0	0	0	0	0	0	0	0	0	0	0	0	0
2561511239	Candidatus Pelagibacter ubique HTCC7214	SAR11_HTCC7214	SAR11	99.05	1	Permanent Draft	Atlantic	Pelagic	Freeliving	1375060	4	1475	29	1301	243	36	3	0	0	0	0	0	0	0	0	0	0	0	1	0	1	1	0	0	0	0	0	0	0	0	0	0	0	0	0	0	0	0	0
2561511228	Candidatus Pelagibacter ubique HTCC7217	SAR11_HTCC7217	SAR11	100	1	Permanent Draft	Atlantic	Pelagic	Freeliving	1433611	4	1537	29	1342	244	57	3	0	0	0	0	0	0	0	0	0	0	0	1	0	1	1	0	0	0	0	0	0	0	0	0	0	0	0	0	0	0	0	0
2511231043	Candidatus Pelagibacter ubique SAR11 HTCC8051	SAR11_HTCC8051	SAR11	99.76	2	Permanent Draft	Pacific	Coastal	Freeliving	1395115	3	1498	29	1270	245	0	3	0	0	0	0	0	0	0	0	1	0	0	1	0	0	0	0	0	0	0	0	0	0	0	0	0	0	0	0	0	0	0	0
2511231041	Candidatus Pelagibacter ubique SAR11 HTCC9022	SAR11_HTCC9022	SAR11	100	24	Permanent Draft	Pacific	Pelagic	Freeliving	1362422	3	1464	30	1219	215	0	3	0	0	0	0	0	0	0	0	0	0	0	1	0	1	1	0	0	0	0	0	0	0	0	0	0	0	0	0	0	0	0	0
2503283022	Candidatus Pelagibacter ubique SAR11 HTCC9565	SAR11_HTCC9565	SAR11	99.05	3	Draft	Pacific	Pelagic	Freeliving	1279674	2	1386	29	1140	197	125	4	0	0	0	0	0	0	0	0	0	0	0	1	0	0	0	0	0	0	0	0	0	0	0	0	0	0	0	0	0	0	0	0
650716017	Candidatus Pelagibacter sp. IMCC9063	SAR11_IMCC9063	SAR11	98.81	1	Finished	Polar	Coastal	Freeliving	1284727	4	1482	32	1114	202	2	3	0	0	0	0	0	0	0	0	1	0	0	1	0	0	1	0	0	0	0	0	0	0	0	0	0	0	0	0	0	0	0	0
647533238	Thalassiobium sp. R2A62	T_sp_R2A62	Roseobacter	99.02	1	Permanent Draft	Pacific	Coastal	UNKNOWN	3487925	15	3744	55	2761	491	165	17	0	0	0	0	1	0	0	1	0	0	1	1	1	0	1	0	0	0	0	0	1	0	0	0	0	1	0	1	1	1	0	3
[truncated: 10 more columns]
