# Supplementary material for: Trace Metal Acquisition by Marine Heterotrophic Bacterioplankton with Contrasting Trophic Strategies
Source: Appl Environ Microbiol. 2016 Feb 19;82(5):1613–24. doi: 10.1128/AEM.03128-15 (PMC4771312; doi:10.1128/AEM.03128-15)
Supplement: Supplemental material [file AEM.03128-15_zam999116977sd5.xlsx]

## Sheet: Dataset4
Function ID	Name
COG0048	Ribosomal protein S12
COG0050	Translation elongation factor EF-Tu, a GTPase
COG0051	Ribosomal protein S10
COG0055	FoF1-type ATP synthase, beta subunit
COG0080	Ribosomal protein L11
COG0090	Ribosomal protein L2
COG0091	Ribosomal protein L22
COG0093	Ribosomal protein L14
COG0096	Ribosomal protein S8
COG0100	Ribosomal protein S11
COG0184	Ribosomal protein S15P/S13E
COG0185	Ribosomal protein S19
COG0186	Ribosomal protein S17
COG0197	Ribosomal protein L16/L10AE
COG0199	Ribosomal protein S14
COG0211	Ribosomal protein L27
COG0222	Ribosomal protein L7/L12
COG0238	Ribosomal protein S18
COG0361	Translation initiation factor IF-1
COG0443	Molecular chaperone DnaK (HSP70)
COG0468	RecA/RadA recombinase
COG0522	Ribosomal protein S4 or related protein
COG0740	ATP-dependent protease ClpP, protease subunit
COG1158	Transcription termination factor Rho
COG1278	Cold shock protein, CspA family
COG3118	Negative regulator of GroEL, contains thioredoxin-like and TPR-like domains
