# Supplementary material for: Trace Metal Acquisition by Marine Heterotrophic Bacterioplankton with Contrasting Trophic Strategies
Source: Appl Environ Microbiol. 2016 Feb 19;82(5):1613–24. doi: 10.1128/AEM.03128-15 (PMC4771312; doi:10.1128/AEM.03128-15)
Supplement: Supplemental material [file AEM.03128-15_zam999116977sd6.xlsx]

## Sheet: TBDTs
Assigned Role	Protein Accession	UniProtKB	Locus Name	Organism	MCL Cluster (gran=2.0)	Fur binding box?	Metal Transporter Proximity	Other Features?
Heme/Hemoglobin	ZP_05779869.1	D0D783	CSE45_2868	Citreicella sp. SE45	MCL1	yes	HutB, HmuS	HmuSTUV
Unknown	YP_001532360.1	A8LSE5	Dshi_1017	Dinoroseobacter shibae DFL-12	MCL1	no		Phosphate starvation proteins
Heme/hemoglobin	YP_510074.1	Q28QG3	Jann_2132	Jannaschia sp. CCS1	MCL1	yes	FhuD , HutB, HmuS	HmuSTUV
Heme/hemoglobin	ZP_01004147.1	A3V7R6	SKA53_06417	Loktanella vestfoldensis SKA53	MCL1	yes	HutB (nonspecific), HmuS	HmuSTUV
Heme/Hemoglobin	ZP_01011825.1	A3VB31	RB2654_15781	Maritimibacter alkaliphilus HTCC2654	MCL1	yes	HutB, HmuS	HmuSTUV
Heme/Hemoglobin	ZP_09515702.1		OS124_010100008430	Oceanicola sp. S124	MCL1	no	HutB (nonspecific), HmuS	HmuSTUV
Heme/hemoglobin	ZP_05054082.1	M9RDL2	OAN307_c44900	Octadecabacter antarcticus 307	MCL1	yes	HutB, HmuS	HmuSTUV
Heme/Hemoglobin	YP_684317.1	Q160G2	RD1_4193	Roseobacter denitrificans OCh 114	MCL1	no	HutB, HmuS	HmuSTUV
Heme/Hemoglobin	ZP_01054521.1	A3X3N5	MED193_17504	Roseobacter sp. MED193	MCL1	yes	HutB, HmuS	HmuSTUV
Heme/Hemoglobin	ZP_01752607.1	A4ENW8	RSK20926_10594	Roseobacter sp. SK209-2-6	MCL1	yes	HutB, HmuS	HmuSTUV
Heme/Hemoglobin	ZP_00959008.1	A3SJD9	ISM_04235	Roseovarius nubinhibens ISM	MCL1	yes	HutB (nonspecific), HmuS	HmuSTUV
Heme/Hemoglobin	ZP_01036374.1	A3W2X5	ROS217_17442	Roseovarius sp. 217	MCL1	yes	HutB (nonspecific), HmuS	HmuSTUV
Heme/Hemoglobin	ZP_01880135.1	A6E1K6	RTM1035_20516	Roseovarius sp. TM1035	MCL1	yes	HutB, HmuS	HmuSTUV
Heme/Hemoglobin	ZP_05091362.1	B7QZD1	RR11_154	Ruegeria sp. R11	MCL1	yes	HutB, HmuS	HmuSTUV
Heme/Hemoglobin	YP_612342.1	Q1GJT6	TM1040_0347	Ruegeria sp. TM1040	MCL1	yes	HutB, HmuS	HmuSTUV
Heme/Hemoglobin	ZP_05739888.1	C9CUM5	SCH4B_1181	Ruegeria sp. TrichCH4B	MCL1	yes	HutB, HmuS	HmuSTUV
Heme/Hemoglobin	ZP_00956001.1	A3SDZ5	EE36_01535	Sulfitobacter sp. EE-36	MCL1	yes	HutB, HmuS	HmuSTUV
Heme/Hemoglobin	ZP_00963602.1	A3SZP4	NAS141_00595	Sulfitobacter sp. NAS-14.1	MCL1	yes	HutB, HmuS	HmuSTUV
Siderophore/Heme/Hemoglobin	ZP_05342784.1	C7D6I5	TR2A62_0904	Thalassiobium sp. R2A62	MCL1	yes	HutB, HmuS	HmuSTUV, fepC, fecC, FecD, SIP
Siderophore	ZP_10020565.1	I1AUI7	C357_15496	Citreicella sp. 357	MCL2	no	FatB
Unknown – Sugars	ZP_10021267.1	I1ASC5	C357_19091	Citreicella sp. 357	MCL2	no		Putative sugar ABCT
Siderophore	ZP_05784108.1	D0DCK1	CSE45_4538	Citreicella sp. SE45	MCL2	no		TRAP, Next to Enterobactin SynthaseF
Siderophore	ZP_00997637.1	A3TSS7	OB2597_05460	Oceanicola batsensis HTCC2597	MCL2	yes		Heme uptake protein hemP
Siderophore	ZP_00998145.1	A3TU85	OB2597_08064	Oceanicola batsensis HTCC2597	MCL2	yes	FatB
Siderophore	ZP_09518058.1		OS124_010100020391	Oceanicola sp. S124	MCL2	yes	FatB , FhuD
Unknown – Cobalt	ZP_01442611.1	Q0FSK6	R2601_05973	Pelagibaca bermudensis HTCC2601	MCL2	no	putative Co2+ ABCT	TRAP, Next to Cobalamin biosynthesis cluster
Siderophore	ZP_01443078.1	Q0FR89	R2601_16295	Pelagibaca bermudensis HTCC2601	MCL2	no	FatB	Fur protein, full siderophore ABCT
Siderophore	YP_006589894.1	I7DW37	PGA2_95p490	Phaeobacter gallaeciensis 2.10	MCL2	no		ABCT cluster, putative siderophore biosyn cluster
Siderophore	YP_006564712.1	I7DX09	PGA1_78p00400	Phaeobacter gallaeciensis DSM 17395	MCL2	no	FatB	Putative siderophore biosyn cluster
Siderophore	ZP_01056367.1	A3X9H4	MED193_08013	Roseobacter sp. MED193	MCL2	no	FatB	Same locus as ZP_01056373.1
Siderophore	ZP_01056373.1	A3X9H0	MED193_08043	Roseobacter sp. MED193	MCL2	no	FatB
Siderophore	ZP_01755767.1	A4EXX8	RSK20926_15361	Roseobacter sp. SK209-2-6	MCL2	yes	FatB	SIP, 3 total TBDT, enterobactin esterase, TBDT precursor, ABCT components
Siderophore	ZP_01755760.1	A4EXX1	RSK20926_15326	Roseobacter sp. SK209-2-6	MCL2	no	FatB	SIP, MCL4 TBDT, enterobactin esterase, TBDT precursor, ABCT components
Siderophore	ZP_00958349.1	A3SHI0	ISM_00940	Roseovarius nubinhibens ISM	MCL2	yes	FatB	TRAP/TAXI, bacterioferritin, hemP heme uptake prot
Siderophore	ZP_00959295.1	A3SK76	ISM_05670	Roseovarius nubinhibens ISM	MCL2	yes
Unknown	ZP_05738951.1	C9CS95	SCH4B_0321	Ruegeria sp. TrichCH4B	MCL2	no		ID'ed as GntR domain protein
Unknown	ZP_05741262.1	C9CZ05	SCH4B_3457	Ruegeria sp. TrichCH4B	MCL2	no		ID'ed as GntR domain protein
Unknown	ZP_10017554.1	I1B2R7	C357_00249	Citreicella sp. 357	MCL3	no		Esterase, transposase, Fe regulated protein piuB
Siderophore	ZP_05783975.1	D0DCB6	CSE45_4453	Citreicella sp. SE45	MCL3	yes		ABCT, TRAP, araC-like siderophore transcriptional regulator
Siderophore	ZP_05782393.1	D0D6V5	CSE45_0694	Citreicella sp. SE45	MCL3	no	FhuD
Siderophore	LSE62_4373		LSE62_4373	Loktanella sp. SE62	MCL3	yes	FhuD	SIP
Siderophore	LSE62_1272		LSE62_1272	Loktanella sp. SE62	MCL3	no	FhuD	IroE, NRPS adenylation domain, AlcB-like, L-Orithinine-5-monoxygenase
Unknown	LSE62_2243		LSE62_2243	Loktanella sp. SE62	MCL3	no		??? region with potential problems in gene prediction
Siderophore	ZP_00998414.1	A3TV04	OB2597_09409	Oceanicola batsensis HTCC2597	MCL3	yes	FhuD	SIP, numerous sugar ABCT components of all types
Unknown – Iron	ZP_09516417.1		OS124_010100012068	Oceanicola sp. S124	MCL3	yes	TroA (nonspecific)	ABCT TRAP
Siderophore	ZP_09515971.1		OS124_010100009804	Oceanicola sp. S124	MCL3	no		Fes, EntE enterochelin esterase
Siderophore	ZP_01441038.1	Q0FX29	R2601_02333	Pelagibaca bermudensis HTCC2601	MCL3	no	FhuD (nonspecific)	SIP
Siderophore	ZP_01034740.1	A3VY91	ROS217_22882	Roseovarius sp. 217	MCL3	yes	FhuD (nonspecific)	SIP, ABCT
Unknown – Iron	ZP_05739254.1	C9CTC9	SCH4B_0669	Ruegeria sp. TrichCH4B	MCL3	yes		TRAP, TctA superfamily prots
Unknown – Sugars	ZP_05740988.1	C9CYT9	SCH4B_3391	Ruegeria sp. TrichCH4B	MCL3	no		K+ channel domain, K+ translocating aatpase, Carbohydrate kinase
Siderophore	ZP_05742223.1	C9D181	SCH4B_3536	Ruegeria sp. TrichCH4B	MCL3	no	FhuD	ABCT
Siderophore	ZP_00954629.1	A3SA23	EE36_08023	Sulfitobacter sp. EE-36	MCL3	yes	FhuD (nonspecific)	ABCT, siroheme biosynthesis, araC-type siderophore regulator
Siderophore	ZP_00956050.1	A3SE44	EE36_01780	Sulfitobacter sp. EE-36	MCL3	yes		SIP, Major Facilitator superfamily transporter
Siderophore	ZP_00961945.1	A3SUY7	NAS141_12981	Sulfitobacter sp. NAS-14.1	MCL3	yes	FhuD (nonspecific)	ABCT, siroheme biosynthesis, araC-type siderophore regulator
Siderophore	ZP_00963652.1	A3SZU4	NAS141_00845	Sulfitobacter sp. NAS-14.1	MCL3	yes		SIP
Siderophore	YP_006563630.1	I7ERX5	PGA2_c24030	Phaeobacter gallaeciensis 2.10	MCL4	no		SIP, FepC, FepG
Siderophore	YP_006573985.1	I7DT83	PGA1_c25980	Phaeobacter gallaeciensis DSM 17395	MCL4	no		SIP, FepC, FepG
Siderophore	ZP_05080852.1	B6BF89	RBY4I_4111	Rhodobacterales sp. Y4I	MCL4	no	FhuD (nonspecific)	SIP, full tonB machinery, ABCT components
Siderophore	ZP_01057145.1	A3XB54	MED193_22031	Roseobacter sp. MED193	MCL4	no	FhuD (nonspecific)	Next to SIP
Siderophore	ZP_01755769.1	A4EXY0	RSK20926_15371	Roseobacter sp. SK209-2-6	MCL4	yes	FatB	SIP, MCL1 TBDT, enterobactin esterase,TBDT precursor, ABCT
Siderophore	ZP_05785371.1	D0CPH1	SL1157_0500	Ruegeria lacuscaerulensis ITI-1157	MCL4	yes	FhuD	SIP, fecC, fepG,
Unknown – Iron	ZP_02154256.1	A9E8F5	OIHEL45_15889	Oceanibulbus indolifex HEL-45	MCL5	yes		TRAP, TonB, ExbB, ExbD, unknown FUR regulated Fe(II) containing oxygenase
Unknown	ZP_05102504.1	B7RR97	RGAI101_4253	Sulfitobacter sp. GAI101	MCL5	no		TonB, ExbB, ExbD, unknown FUR regulated Fe(II) containing oxygenase
Unknown	ZP_01746406.1	A3K4B9	SSE37_01155	Sagittula stellata E-37	MCL5	no		TonB, ExbB, ExbD, unknown FUR regulated Fe(II) containing oxygenase
Unknown – Iron	ZP_00956085.1	A3SE79	EE36_10454	Sulfitobacter sp. EE-36	MCL5	yes		COG4256: hemin uptake protein, hypothetical conserved protein, TBDT Unknown MCL5, Fe2+ dependent oxygenase family PRK05467
Unknown – Iron	ZP_00963321.1	A3SYW3	NAS141_15353	Sulfitobacter sp. NAS-14.1	MCL5	yes		COG4256: hemin uptake protein, hypothetical conserved protein, TBDT Unknown MCL5, Fe2+ dependent oxygenase family PRK05467
Unknown – Metal chelates	ZP_10020740.1	I1ATU9	C357_16396	Citreicella sp. 357	MCL6	no	TroA (nonspecific)	cd06550 transmembrane domain specific for bound and unbound metals
Unknown – Metal chelates	ZP_05781808.1	D0D858	CSE45_1085	Citreicella sp. SE45	MCL6	no	TroA (nonspecific), FhuD (nonspecific)
Unknown – Metal chelates	ZP_01442449.1	Q0FT18	R2601_21106	Pelagibaca bermudensis HTCC2601	MCL6	no	TroA (nonspecific)
Unknown – Metal chelates	ZP_05100353.1	B7RGI3	RGAI101_1805	Sulfitobacter sp. GAI101	MCL6	no	HutB (nonspecific)	TRAP, cobalamin biosynthesis cluster
Siderophore	ZP_05783928.1	D0DCJ0	CSE45_4527	Citreicella sp. SE45	MCLnull	yes		TRAP, Next to Enterobactin SynthaseE, F (EntE, EntF, IroE)
Heme/hemoglobin	YP_001531917.1	A8LPJ3	Dshi_0570	Dinoroseobacter shibae DFL-12	MCLnull	yes	HutB, HmuS
Unknown	YP_001532792.1	A8LJG9	Dshi_1449	Dinoroseobacter shibae DFL-12	MCLnull	no		ABCT, NnrS family prot
Siderophore	ZP_09514675.1		OS124_010100003172	Oceanicola sp. S124	MCLnull	yes		TRAP, Next to enterobactin SynthaseE, IroE, and phosphopantetheinyl transferase binding proteins
Siderophore	ZP_09517070.1		OS124_010100015387	Oceanicola sp. S124	MCLnull	no	FhuD (nonspecific)	TRAP, SIP
Unknown	ZP_09518404.1		OS124_010100022141	Oceanicola sp. S124	MCLnull	no
Unknown – Iron	ZP_09518426.1		OS124_010100022251	Oceanicola sp. S124	MCLnull	no		TRAP/TAXI proteins, ABCT, FecR Fe-dicitrate sensing protein, 30 kbp upstream from ZP_09518404.1
Unknown	ZP_01441813.1	Q0FUV4	R2601_01020	Pelagibaca bermudensis HTCC2601	MCLnull	no		TRAP
Heme/Hemoglobin	ZP_01441729.1	Q0FV38	R2601_15020	Pelagibaca bermudensis HTCC2601	MCLnull	no	HutB (nonspecific)	HmuS, HmuU, HmuV, and partial HmuT/HutB are located 2.53 Mbp away
Unknown	ZP_05099152.1	B7RP59	RGAI101_603	Sulfitobacter sp. GAI101	MCLnull	no		TRAP, ABC perm, ABC atpase, exbB, exbD, tonB
Siderophore/Heme/Hemoglobin	ZP_05742350.1	C9D1M6	SCH4B_3684	Ruegeria sp. TrichCH4B	MCLnull	no		12 kbp upstream → SIP, FhuD, 2 ABCT perm (fec and fep), tonB energy translocation machinery

## Sheet: MCL_clustering
Organism	Assigned Role	Protein Accession	MCL Cluster (gran=1.4)	MCL Cluster (gran=2.0)	MCL Cluster (gran=2.5)	MCL Cluster (gran=2.2)			MCL clustering parameters
Citreicella sp. SE45	Heme/Hemoglobin	ZP_05779869.1	2	1	2	2			Edge weight conversion	-Log(Evalue)
Dinoroseobacter shibae DFL 12	Unknown	YP_001532360.1	2	1	2	2			Edge weight cutoff	1
Jannaschia sp. CCS1	Heme/hemoglobin	YP_510074.1	2	1	7	8			Pruning Threshold	1e-15
Loktanella vestfoldensis SKA53	Heme/hemoglobin	ZP_01004147.1	2	1	7	2			Iterations	16
Maritimibacter alkaliphilus HTCC2654	Heme/Hemoglobin	ZP_01011825.1	2	1	2	2			Max Residual value	0.001
Oceanicola sp. S124	Heme/Hemoglobin	ZP_09515702.1	2	1	2	2			Granularity	1.4, 2.0, 2.2, 2.5
Octadecabacter antarcticus 307	Heme/hemoglobin	ZP_05054082.1	2	1	7	8			Final Granularity	2
Roseobacter denitrificans OCh 114	Heme/Hemoglobin	YP_684317.1	2	1	null	2
Roseobacter sp. MED193	Heme/Hemoglobin	ZP_01054521.1	2	1	2	2
Roseobacter sp. SK209-2-6	Heme/Hemoglobin	ZP_01752607.1	2	1	2	2
Roseovarius nubinhibens ISM	Heme/Hemoglobin	ZP_00959008.1	2	1	2	2
Roseovarius sp. 217	Heme/Hemoglobin	ZP_01036374.1	2	1	2	2
Roseovarius sp. TM1035	Heme/Hemoglobin	ZP_01880135.1	2	1	2	2
Ruegeria sp. R11	Heme/Hemoglobin	ZP_05091362.1	2	1	2	2
Ruegeria sp. TM1040	Heme/Hemoglobin	YP_612342.1	2	1	2	2
Silicibacter sp. TrichCH4B	Heme/Hemoglobin	ZP_05739888.1	2	1	2	2
Sulfitobacter sp. EE-36	Heme/Hemoglobin	ZP_00956001.1	2	1	2	2
Sulfitobacter sp. NAS-14.1	Heme/Hemoglobin	ZP_00963602.1	2	1	2	2
Thalassiobium sp. R2A62	Siderophore/Heme/Hemoglobin	ZP_05342784.1	2	1	7	8
Citreicella sp. 357	Siderophore	ZP_10020565.1	3	2	5	5
Citreicella sp. 357	Unknown – Sugars	ZP_10021267.1	3	2	3	3
Citreicella sp. SE45	Siderophore	ZP_05784108.1	3	2	3	3
Oceanicola batsensis HTCC2597	Siderophore	ZP_00997637.1	3	2	5	5
Oceanicola batsensis HTCC2597	Siderophore	ZP_00998145.1	3	2	3	3
Oceanicola sp. S124	Siderophore	ZP_09518058.1	3	2	3	3
Pelagibaca bermudensis HTCC2601	Unknown – Cobalt	ZP_01442611.1	3	2	3	3
Pelagibaca bermudensis HTCC2601	Siderophore	ZP_01443078.1	3	2	5	5
Phaeobacter gallaeciensis 2.10	Siderophore	YP_006589894.1	3	2	3	3
Phaeobacter gallaeciensis DSM 17395	Siderophore	YP_006564712.1	3	2	3	3
Roseobacter sp. MED193	Siderophore	ZP_01056367.1	3	2	3	3
Roseobacter sp. MED193	Siderophore	ZP_01056373.1	3	2	3	3
Roseobacter sp. SK209-2-6	Siderophore	ZP_01755767.1	3	2	3	3
Roseobacter sp. SK209-2-6	Siderophore	ZP_01755760.1	3	2	3	3
Roseovarius nubinhibens ISM	Siderophore	ZP_00958349.1	3	2	5	5
Roseovarius nubinhibens ISM	Siderophore	ZP_00959295.1	3	2	3	3
Silicibacter sp. TrichCH4B	Unknown	ZP_05738951.1	3	2	3	3
Silicibacter sp. TrichCH4B	Unknown	ZP_05741262.1	3	2	5	5
Citreicella sp. 357	Unknown	ZP_10017554.1	1	3	null	1
Citreicella sp. SE45	Siderophore	ZP_05783975.1	1	3	1	1
Citreicella sp. SE45	Siderophore	ZP_05782393.1	1	3	1	1
Loktanella sp. SE62	Siderophore	LSE62_4373	1	3	1	1
Loktanella sp. SE62	Siderophore	LSE62_1272	1	3	1	1
Loktanella sp. SE62	Unknown	LSE62_2243	1	3	1	1
Oceanicola batsensis HTCC2597	Siderophore	ZP_00998414.1	1	3	1	1
Oceanicola sp. S124	Unknown – Iron	ZP_09516417.1	1	3	1	1
Oceanicola sp. S124	Siderophore	ZP_09515971.1	1	3	1	1
Pelagibaca bermudensis HTCC2601	Siderophore	ZP_01441038.1	1	3	1	1
Roseovarius sp. 217	Siderophore	ZP_01034740.1	1	3	1	1
Silicibacter sp. TrichCH4B	Unknown – Iron	ZP_05739254.1	1	3	1	1
Silicibacter sp. TrichCH4B	Unknown – Sugars	ZP_05740988.1	1	3	1	1
Silicibacter sp. TrichCH4B	Siderophore	ZP_05742223.1	1	3	1	1
Sulfitobacter sp. EE-36	Siderophore	ZP_00954629.1	1	3	1	1
Sulfitobacter sp. EE-36	Siderophore	ZP_00956050.1	1	3	1	1
Sulfitobacter sp. NAS-14.1	Siderophore	ZP_00961945.1	1	3	1	1
Sulfitobacter sp. NAS-14.1	Siderophore	ZP_00963652.1	1	3	1	1
Phaeobacter gallaeciensis 2.10	Siderophore	YP_006563630.1	1	4	4	4
Phaeobacter gallaeciensis DSM 17395	Siderophore	YP_006573985.1	1	4	4	4
Rhodobacterales bacterium Y4I	Siderophore	ZP_05080852.1	1	4	4	4
Roseobacter sp. MED193	Siderophore	ZP_01057145.1	1	4	4	4
Roseobacter sp. SK209-2-6	Siderophore	ZP_01755769.1	1	4	4	4
Silicibacter lacuscaerulensis ITI-1157	Siderophore	ZP_05785371.1	1	4	4	4
Oceanibulbus indolifex HEL-45	Unknown – Iron	ZP_02154256.1	1	5	6	6
Roseobacter sp. GAI101	Unknown	ZP_05102504.1	1	5	6	6
Sagittula stellata E-37	Unknown	ZP_01746406.1	1	5	6	6
Sulfitobacter sp. EE-36	Unknown – Iron	ZP_00956085.1	1	5	6	6
Sulfitobacter sp. NAS-14.1	Unknown – Iron	ZP_00963321.1	1	5	6	6
Citreicella sp. 357	Unknown – Metal chelates	ZP_10020740.1	4	6	8	7
Citreicella sp. SE45	Unknown – Metal chelates	ZP_05781808.1	4	6	8	7
Pelagibaca bermudensis HTCC2601	Unknown – Metal chelates	ZP_01442449.1	4	6	null	7
Roseobacter sp. GAI101	Unknown – Metal chelates	ZP_05100353.1	4	6	8	7
Citreicella sp. SE45	Siderophore	ZP_05783928.1	6	null	null	null
Dinoroseobacter shibae DFL 12	Heme/hemoglobin	YP_001531917.1	null	null	null	null
Dinoroseobacter shibae DFL 12	Unknown	YP_001532792.1	null	null	null	null
Oceanicola sp. S124	Siderophore	ZP_09514675.1	null	null	null	null
Oceanicola sp. S124	Siderophore	ZP_09517070.1	5	null	null	null
Oceanicola sp. S124	Unknown	ZP_09518404.1	5	null	null	null
Oceanicola sp. S124	Unknown – Iron	ZP_09518426.1	6	null	null	null
Pelagibaca bermudensis HTCC2601	Unknown	ZP_01441813.1	4	null	null	null
Pelagibaca bermudensis HTCC2601	Heme/Hemoglobin	ZP_01441729.1	2	null	null	null
Roseobacter sp. GAI101	Unknown	ZP_05099152.1	4	null	null	null
Silicibacter sp. TrichCH4B	Siderophore/Heme/Hemoglobin	ZP_05742350.1	2	null	null	null
