# Supplementary material for: Trace Metal Acquisition by Marine Heterotrophic Bacterioplankton with Contrasting Trophic Strategies
Source: Appl Environ Microbiol. 2016 Feb 19;82(5):1613–24. doi: 10.1128/AEM.03128-15 (PMC4771312; doi:10.1128/AEM.03128-15)
Supplement: Supplemental material [file AEM.03128-15_zam999116977sd7.xlsx]

## Sheet: Sheet1
	Lifestyle	Taxa	Lifestyle-taxa	Reference		1 = Surface Colonization by Marine Roseobacters: Integrating Genotype and Phenotype
C_sp_357	Surface_assoc	Roseobacter	surf_roseo	3		2 = Adaptation of an abundant Roseobacter RCA organism to pelagic systems revealed by genomic and transcriptomic analyses
C_sp_SE45	Surface_assoc	Roseobacter	surf_roseo	1		3 = Draft Genome Sequence of Citreicella aestuarii Strain 357, a Member of the Roseobacter Clade Isolated without Xenobiotic Pressure from a Petroleum-Polluted Beach
D_shibae_DFL-12	Surface_assoc	Roseobacter	surf_roseo	1		4 = Ecological Genomics of Marine Roseobacters
J_sp_CCS1	UNK	Roseobacter	UNK	4		5 = Draft Genome Sequence of the Xylan-Degrading Marine Bacterium Strain S124
L_sp_SE62	UNK	Roseobacter	UNK	NA		6 = Evidence for the presence of a CmuA methyltransferase pathway in novel marine methyl halide-oxidizing bacteria
L_vestfoldensis_SKA53	Surface_assoc	Roseobacter	surf_roseo	1		7 = Coupled Photochemical and Enzymatic Mn(II) Oxidation Pathways of a Planktonic Roseobacter-Like Bacterium
M_alkaliphilus_HTCC2654	UNK	Roseobacter	UNK	1		8 = Tranformation of Sulfur Compounds by an Abundant Lineage of Marine Bacteria in the a-Subclass of the Class Proteobacteria.
N_italica_R11	Surface_assoc	Roseobacter	surf_roseo	2		9 = Genome Sequence of Strain HTCC2083, a Novel Member of the Marine Clade Roseobacter
O_antarcticus_307	Surface_assoc	Roseobacter	surf_roseo	2		10 = High-Throughput Methods for Culturing Microorganisms in Very-Low-Nutrient Media Yield Diverse New Marine Isolates
O_arcticus_238	Surface_assoc	Roseobacter	surf_roseo	2		11 = Genome sequence of strain TW15, a novel member of the genus Ruegeria, belonging to the marine Roseobacter Clade
O_batsensis_HTCC2597	UNK	Roseobacter	UNK	1
O_granulosus_HTCC2516	UNK	Roseobacter	UNK	1
O_indolifex_HEL-45	UNK	Roseobacter	UNK	1
O_sp_S124	UNK	Roseobacter	UNK	5
P_bermudensis_HTCC2601	UNK	Roseobacter	UNK	1
P_gallaeciensis_210	Surface_assoc	Roseobacter	surf_roseo	1
P_gallaeciensis_DSM_17395	Surface_assoc	Roseobacter	surf_roseo	2
R_bacterium_KLH11	Surface_assoc	Roseobacter	surf_roseo	2
R_denitrificans_OCh_114	Surface_assoc	Roseobacter	surf_roseo	1
R_lacuscaerulensis_ITI-1157	Surface_assoc	Roseobacter	surf_roseo	1
R_litoralis_Och_149	Surface_assoc	Roseobacter	surf_roseo	1
R_nubinhibens_ISM	Freeliving	Roseobacter	free_roseo	1
R_pomeroyi_DSS-3	Surface_assoc	Roseobacter	surf_roseo	1
R_sp_217	UNK	Roseobacter	UNK	6
R_sp_AzwK-3b	UNK	Roseobacter	UNK	7
R_sp_CCS2	UNK	Roseobacter	UNK	NA
R_sp_GAI101	UNK	Roseobacter	UNK	8
R_sp_HTCC2083	UNK	Roseobacter	UNK	9, 10
R_sp_HTCC2150	UNK	Roseobacter	UNK	9, 10
R_sp_HTCC2255	UNK	Roseobacter	UNK	9, 10
R_sp_MED193	UNK	Roseobacter	UNK	NA
R_sp_R2A57	UNK	Roseobacter	UNK	NA
R_sp_SK209-2-6	UNK	Roseobacter	UNK	NA
R_sp_TM1035	Surface_assoc	Roseobacter	surf_roseo	1
R_sp_TM1040	Surface_assoc	Roseobacter	surf_roseo	1
R_sp_TrichCH4B	Surface_assoc	Roseobacter	surf_roseo	2
R_sp_TW15	Surface_assoc	Roseobacter	surf_roseo	11
R_sp_Y4I	Surface_assoc	Roseobacter	surf_roseo	1
S_sp_EE-36	Surface_assoc	Roseobacter	surf_roseo	1
S_sp_NAS-14.1	Surface_assoc	Roseobacter	surf_roseo	1
S_stellata_E-37	Surface_assoc	Roseobacter	surf_roseo	1
SAR11_AAA240-E13	Freeliving	SAR11	free_sar
SAR11_HIMB058	Freeliving	SAR11	free_sar
SAR11_HIMB083	Freeliving	SAR11	free_sar
SAR11_HIMB114	Freeliving	SAR11	free_sar
SAR11_HIMB122	Freeliving	SAR11	free_sar
SAR11_HIMB1321	Freeliving	SAR11	free_sar
SAR11_HIMB140	Freeliving	SAR11	free_sar
SAR11_HIMB4	Freeliving	SAR11	free_sar
SAR11_HIMB5	Freeliving	SAR11	free_sar
SAR11_HIMB59	Freeliving	SAR11	free_sar
SAR11_HTCC1002	Freeliving	SAR11	free_sar
SAR11_HTCC1013	Freeliving	SAR11	free_sar
SAR11_HTCC1016	Freeliving	SAR11	free_sar
SAR11_HTCC1040	Freeliving	SAR11	free_sar
SAR11_HTCC1062	Freeliving	SAR11	free_sar
SAR11_HTCC7211	Freeliving	SAR11	free_sar
SAR11_HTCC7214	Freeliving	SAR11	free_sar
SAR11_HTCC7217	Freeliving	SAR11	free_sar
SAR11_HTCC8051	Freeliving	SAR11	free_sar
SAR11_HTCC9022	Freeliving	SAR11	free_sar
SAR11_HTCC9565	Freeliving	SAR11	free_sar
SAR11_IMCC9063	Freeliving	SAR11	free_sar
T_sp_R2A62	UNK	Roseobacter	UNK	NA
