# Supplementary material for: Trace Metal Acquisition by Marine Heterotrophic Bacterioplankton with Contrasting Trophic Strategies
Source: Appl Environ Microbiol. 2016 Feb 19;82(5):1613–24. doi: 10.1128/AEM.03128-15 (PMC4771312; doi:10.1128/AEM.03128-15)
Supplement: Supplemental material [file AEM.03128-15_zam999116977sd4.xlsx]

## Sheet: Sheet1
Organism	Regulon Type	Strand	Position	Locus ID	Sequence	Function
Citreicella sp. 357	Fe-Rhodo-Box	Forward	-160	C357_09637	TCCGAGTAAATTAGTCAAC	oxidoreductase, iron-sulfur subunit. Aerobic-type carbon monoxide dehydrogenase
Citreicella sp. 357	Fe-Rhodo-Box	Forward	-135	C357_02239	CCTGACAAAATGACTATGG	siderophore-interacting iron utilization protein
Citreicella sp. SE45	Fe-Rhodo-Box	Reverse	-248	CSE45_4453	TCTGACTAATTTAGTCGGA	araC like siderophore transcriptional regulator, TBDT hydroxamate MCL3
Citreicella sp. SE45	Fe-Rhodo-Box	Forward	-91	CSE45_1612	GGCGACTGAATTTGTCAGG	hypothetical protein, heme utilization protein hemP, imelysin like iron regulated protein, bacterioferritin, thioloxidoreductase, imelysin like iron regulated protein, DUF1513
Citreicella sp. SE45	Fe-Rhodo-Box	Forward	-15	CSE45_4527	ATTCCTGCTTTCAATCACC	TBDT unknown MCLnull, TRAP, enterobactin SynthaseE, IroE
Dinoroseobacter shibae DFL-12	Fe-Rhodo-Box	Forward	-72	Dshi_2021	CCCGACTAAAACAGTCGAA	COG1840 ABC-type Fe3+ transport system, periplasmic component
Jannaschia sp. CSS1	Fe-Rhodo-Box	Reverse	-60	Jann_2122	TCTAACTATTTCTGTCAGC	iron(III) dicitrate-binding protein
Jannaschia sp. CSS1	Fe-Rhodo-Box	Reverse	-35	Jann_2122	TCTGACTAAAATACTCAAC	iron(III) dicitrate-binding protein
Jannaschia sp. CSS1	Fe-Rhodo-Box	Reverse	-30	Jann_3277	CCTGAGTAATACACTCAAG	hypothetical protein, DNA-binding ferritin-like protein Dps
Jannaschia sp. CSS1	Fe-Rhodo-Box	Reverse	-143	Jann_2132	GTTGACGCTTTTAGTCGGA	TBDT heme MCL1
Jannaschia sp. CSS1	Fe-Rhodo-Box	Forward	-38	Jann_0118	CCTGACTGTTTTAGTCGGA	ferric cations ABC transporter
Jannaschia sp. CSS1	Fe-Rhodo-Box	Forward	-82	Jann_3275	TCTGAGTAAAATACTCAGG	COG4256: hemin uptake protein, hypothetical Fe-S protein
Jannaschia sp. CSS1	Fe-Rhodo-Box	Forward	-54	Jann_3275	GCATACTATTTTAGTCAGG	COG4256: hemin uptake protein, hypothetical Fe-S protein
Jannaschia sp. CSS1	Fe-Rhodo-Box	Forward	-60	Jann_2123	GTTGAGTATTTTAGTCAGA	iron(III) dicitrate ABC transporter, permease subunits, ATPase
Jannaschia sp. CSS1	Fe-Rhodo-Box	Forward	-35	Jann_2123	GCTGACAGAAATAGTTAGA	iron(III) dicitrate ABC transporter, permease subunits, ATPase
Jannaschia sp. CSS1	Fe-Rhodo-Box	Forward	-254	Jann_1368	TCTGACAAAACAAGTCAGG	iron-regulated protein A (Vibrio)
Jannaschia sp. CSS1	Fe-Rhodo-Box	Forward	-132	Jann_2133	TCCGACTAAAAGCGTCAAC	heme ABC transporter
Loktanella sp. SE62	Fe-Rhodo-Box	Forward	-132	LSE62_4373	CTTGACAAAATTACTCAGT	TBDT siderophore MCL3, FhuD, SIP
Loktanella vestfoldensis SKA53	Fe-Rhodo-Box	Reverse	-32	SKA53_06277	GCTGACTATATTTGTCGGG	COG0783, DNA-binding ferritin-like protein Dps
Loktanella vestfoldensis SKA53	Fe-Rhodo-Box	Reverse	-42	SKA53_14131	CCTGACTAAAAAACTCAGG	COG4256: hemin uptake protein, hypothetical conserved protein
Loktanella vestfoldensis SKA53	Fe-Rhodo-Box	Reverse	-112	SKA53_06417	CTTGACTGTTTGTGTCGGA	TBDT heme MCL1
Loktanella vestfoldensis SKA53	Fe-Rhodo-Box	Reverse	-130	SKA53_05183	CTTGACGAAAACTATCAGG	Fe-S cluster assembly
Loktanella vestfoldensis SKA53	Fe-Rhodo-Box	Forward	-48	SKA53_06267	GCTGACAGAAATAATCAGA	hypothetical Fe-S protein
Loktanella vestfoldensis SKA53	Fe-Rhodo-Box	Forward	-79	SKA53_05313	CCCGACTAAAATATTCAGG	ferric cations ABC transporter
Loktanella vestfoldensis SKA53	Fe-Rhodo-Box	Forward	-73	SKA53_02241	TCCGATCAAATAAGTCAGA	ferric cations ABC transporter
Loktanella vestfoldensis SKA53	Fe-Rhodo-Box	Forward	-121	SKA53_06422	TCCGACACAAACAGTCAAG	heme ABC transporter
Maritimibacter alkaliphilus HTCC2654	Fe-Rhodo-Box	Reverse	-90	RB2654_08847	TCCGACTGAATTTGTCAGA	COG4256: hemin uptake protein, hypothetical conserved protein
Maritimibacter alkaliphilus HTCC2654	Fe-Rhodo-Box	Reverse	-66	RB2654_09494	CCCGACTGATTTAGTCAAT	iron(III) dicitrate-binding protein, siderophore-interacting protein
Maritimibacter alkaliphilus HTCC2654	Fe-Rhodo-Box	Reverse	-33	RB2654_09494	TCCGACTGAAACACTCAAC	iron(III) dicitrate-binding protein, siderophore-interacting protein
Maritimibacter alkaliphilus HTCC2654	Fe-Rhodo-Box	Reverse	-111	RB2654_15781	GTTGACTAAATTACTAAGC	TBDT heme MCL1
Maritimibacter alkaliphilus HTCC2654	Fe-Rhodo-Box	Reverse	9	RB2654_13154	TCCGACCAAATCAATCAGC	iron-regulated protein A
Maritimibacter alkaliphilus HTCC2654	Fe-Rhodo-Box	Forward	-53	RB2654_04329	CCTGACGAATTTAGTCAGA	ferric cations ABC transporter
Maritimibacter alkaliphilus HTCC2654	Fe-Rhodo-Box	Forward	-88	RB2654_09499	GTTGAGTGTTTCAGTCGGA	iron(III) dicitrate ABC transporter, permease subunits, ATPase
Maritimibacter alkaliphilus HTCC2654	Fe-Rhodo-Box	Forward	-55	RB2654_09499	ATTGACTAAATCAGTCGGG	iron(III) dicitrate ABC transporter, permease subunits, ATPase
Maritimibacter alkaliphilus HTCC2654	Fe-Rhodo-Box	Forward	-119	RB2654_15786	GCTTAGTAATTTAGTCAAC	heme ABC transporter
Oceanibulbus indolifex HEL-45	Fe-Rhodo-Box	Reverse	19	OIHEL45_11298	GACGACTGTTTTTGTCGAT	COG0601 ABC-type dipeptide/oligopeptide/nickel transport systems, permease components
Oceanibulbus indolifex HEL-45	Fe-Rhodo-Box	Reverse	-1	OIHEL45_19821	CATGACAAAATTACTCCGA	COG0475 Kef-type K+ transport systems, membrane components
Oceanibulbus indolifex HEL-45	Fe-Rhodo-Box	Reverse	-130	OIHEL45_15889	ACTTACTAAAATAGTCAGG	TBDT Unknown MCL5
Oceanibulbus indolifex HEL-45	Fe-Rhodo-Box	Forward	-8	OIHEL45_07940	TCCGAGTGAATTAGTCGAA	COG1178 ABC-type Fe3+ transport system, permease component
Oceanibulbus indolifex HEL-45	Fe-Rhodo-Box	Forward	-82	OIHEL45_03800	CGCGATAGATTTGATCATG	Hypothetical protein
Oceanicola batsensis HTCC2597	Fe-Rhodo-Box	Reverse	-153	OB2597_09404	ATCGACTGTTTTTGTCGGT	iron(III) dicitrate ABC transporter, siderophore-interacting protein
Oceanicola batsensis HTCC2597	Fe-Rhodo-Box	Reverse	-50	OB2597_09404	TCCGACTGAAACAATCATG	iron(III) dicitrate ABC transporter, siderophore-interacting protein
Oceanicola batsensis HTCC2597	Fe-Rhodo-Box	Reverse	-96	OB2597_06825	GGTGAGCAAAATAGTCAGG	hypothetical conserved protein
Oceanicola batsensis HTCC2597	Fe-Rhodo-Box	Reverse	-100	OB2597_05460	TCTGACGGTTTTTATCAAC	TBDT Catecholate MCL2
Oceanicola batsensis HTCC2597	Fe-Rhodo-Box	Reverse	-133	OB2597_03589	CTTGACGACTTTGGTCAAG	Fe-S cluster assembly
Oceanicola batsensis HTCC2597	Fe-Rhodo-Box	Forward	-193	OB2597_05425	CTTGACTAATTTGATCGGA	COG4256: hemin uptake protein,components of TonB-dependent transporters
Oceanicola batsensis HTCC2597	Fe-Rhodo-Box	Forward	-167	OB2597_08064	TCCGACTGATATAGTCACC	TBDT Catecholate MCL2
Oceanicola batsensis HTCC2597	Fe-Rhodo-Box	Forward	-61	OB2597_04193	CCTGACCAAAATACTCGGA	ferric cations ABC transporter, periplasmic component
Oceanicola batsensis HTCC2597	Fe-Rhodo-Box	Forward	-204	OB2597_00230	CCCTACTGAAAGAGTCAGG	NADH ubiquinone oxidoreductase
Oceanicola batsensis HTCC2597	Fe-Rhodo-Box	Forward	-391	OB2597_09409	CATGATTGTTTCAGTCGGA	TBDT hydroxamate MCL3
Oceanicola batsensis HTCC2597	Fe-Rhodo-Box	Forward	-288	OB2597_09409	ACCGACAAAAACAGTCGAT	TBDT hydroxamate MCL3
Oceanicola batsensis HTCC2597	Fe-Rhodo-Box	Forward	-27	OB2597_00425	CCTTAGTAAATCCATCGGA	ferric cations ABC transporter, ATPase component
Oceanicola granulosus HTCC2516	Fe-Rhodo-Box	Reverse	-85	OG2516_00389	GCTGACGAATTCCCTCGGA	Hypothetical protein
Oceanicola granulosus HTCC2516	Fe-Rhodo-Box	Forward	3	OG2516_00394	TCCGAGGGAATTCGTCAGC	COG1178 ABC-type Fe3+ transport system, permease component
Oceanicola granulosus HTCC2516	Fe-Rhodo-Box	Forward	-34	OG2516_04943	CCGTAGTATTTTTGTCGGA	COG4607 ABC-type enterochelin transport system, periplasmic component
Oceanicola granulosus HTCC2516	Fe-Rhodo-Box	Forward	-39	OG2516_03503	CCCGACCAAAATAGTCAGC	ferric cations ABC transporter
Oceanicola sp. S124	Fe-Rhodo-Box	Reverse	-65	OS124_010100020391	TCCGACTAAATTACTCGTA	TBDT Catecholate MCL2
Oceanicola sp. S124	Fe-Rhodo-Box	Reverse	-50	OS124_010100012068	TCCGACTGAATTGCTCAGG	araC like transcriptional regulator, TBDT hydroxamate MCL3
Oceanicola sp. S124	Fe-Rhodo-Box	Reverse	-228	OS124_010100003172	ACTGACAAATTTTATCGGG	TBDT unknown MCLnull, TRAP, enterobactin SynthaseE, IroE, and phosphopantetheinyl transferase binding proteins
Octadecabacter antarcticus str. 238	Fe-Rhodo-Box	Reverse	-150	OA238_3097	TCCGATTGAAAGACTGTGG	[T] COG2200 FOG: EAL signaling domain
Octadecabacter antarcticus str. 238	Fe-Rhodo-Box	Forward	-582	OA238_3258	TCCGACAGTTTTAGTCAGA	COG5665 CCR4-NOT transcriptional regulation complex, NOT5 subunit
Octadecabacter antarcticus str. 238	Fe-Rhodo-Box	Forward	-17	OA238_4995	TCTGAGTAAAAAAGTCGGA	COG1840 ABC-type Fe3+ transport system, periplasmic component
Octadecabacter antarcticus str. 307	Fe-Rhodo-Box	Reverse	-36	OA307_2255	GTTGACTGTTTTAATCAGG	Heme uptake protein hemP, imelysin like iron regulated protein
Octadecabacter antarcticus str. 307	Fe-Rhodo-Box	Reverse	68	OA307_3908	CATGACAAAAACGCTCCTC	[MG] COG0451 Nucleoside-diphosphate-sugar epimerases
Octadecabacter antarcticus str. 307	Fe-Rhodo-Box	Reverse	-14	OA307_3012	CCTGAGTAAAACACTCATA	ferric cations ABC transporter
Octadecabacter antarcticus str. 307	Fe-Rhodo-Box	Forward	-36	OA307_975	GTTGACTGTTTTAATCAGG	Heme uptake protein hemP, imelysin like iron regulated protein, afuA Fe3+ binding protein
Octadecabacter antarcticus str. 307	Fe-Rhodo-Box	Forward	-350	OA307_170	CTAGACAAAATGACTAAGA	[E] COG4166 ABC-type oligopeptide transport system, periplasmic component
Octadecabacter antarcticus str. 307	Fe-Rhodo-Box	Forward	-197	OA307_1411	TCCGACTAAATTAGTCATC	Hypothetical protein
Pelagibaca bermudensis HTCC2601	Fe-Rhodo-Box	Reverse	-72	R2601_26586	TCCGATTCTTTTGCTCAGA	Heme uptake protein hemP, imelysin like iron regulated protein
Phaeobacter gallaeciensis 2.10	Fe-Rhodo-Box	Reverse	-214	PGA2_c08070	TCTGACTAAAAAAGTCAGG	Heme uptake protein hemP, imelysin like iron regulated protein
Phaeobacter gallaeciensis 2.10	Fe-Rhodo-Box	Forward	-52	PGA2_c30780	TCTGAGCAAATCAGTCGGG	COG1840 ABC-type Fe3+ transport system, periplasmic component
Phaeobacter gallaeciensis 2.10	Fe-Rhodo-Box	Forward	-101	PGA2_c30780	TCCGATTCTTTTTGTCGGT	COG1840 ABC-type Fe3+ transport system, periplasmic component
Phaeobacter gallaeciensis DSM 17395	Fe-Rhodo-Box	Reverse	-247	PGA1_c08310	TCTGACTAAAAAAGTCAGG	Heme uptake protein hemP, imelysin like iron regulated protein
Phaeobacter gallaeciensis DSM 17395	Fe-Rhodo-Box	Forward	-52	PGA1_c32510	TCTGAGCAAATCAGTCGGG	COG1840 ABC-type Fe3+ transport system, periplasmic component
Phaeobacter gallaeciensis DSM 17395	Fe-Rhodo-Box	Forward	-101	PGA1_c32510	TCTGAGCAAATCAGTCGGG	COG1840 ABC-type Fe3+ transport system, periplasmic component
Rhodobacterales sp. Y4I	Fe-Rhodo-Box	Forward	-30	RBY4I_3387	ATCGACTCTTTCAGTCGGA	Ferric iron ABC transporter, periplasmic ferric iron-binding protein
Ruegeria sp. KLH11	Fe-Rhodo-Box	Forward	-83	RKLH11_503	ACCAAGTAAATTTGTCGGA	COG1840 ABC-type Fe3+ transport system, periplasmic component
Rhodobacterales sp. HTCC2083	Fe-Rhodo-Box	Reverse	-46	RB2083_2854	CCTGACAAAAACGCTCAGC	COG1840 ABC-type Fe3+ transport system, periplasmic component
Rhodobacterales sp. HTCC2083	Fe-Rhodo-Box	Forward	-182	RB2083_2972	CTTGACGAATTCCAAACTG	Ferredoxin-dependent glutamate synthase
Rhodobacterales sp. HTCC2150	Fe-Rhodo-Box	Forward	-270	RB2150_06038	TCTGACTAAATTTGTCAGG	Heme uptake protein hemP, imelysin like iron regulated protein
Rhodobacterales sp. HTCC2150	Fe-Rhodo-Box	Forward	-36	RB2150_04098	CCTGACTATTTTAGTCAGA	COG1840 ABC-type Fe3+ transport system, periplasmic component
Rhodobacterales sp. HTCC2255	Fe-Rhodo-Box	Reverse	-43	OM2255_07100	GTTGACTAAATTAATAAGG	hypothetical conserved protein
Rhodobacterales sp. HTCC2255	Fe-Rhodo-Box	Forward	-35	OM2255_06635	CCCGACTAAAATAGTCGGG	COG1840 ABC-type Fe3+ transport system, periplasmic component
Rhodobacterales sp. HTCC2255	Fe-Rhodo-Box	Forward	-64	OM2255_06635	TCCGACTAAAATAGTCAGA	COG1840 ABC-type Fe3+ transport system, periplasmic component
Roseobacter SK209-2-6	Fe-Rhodo-Box	Reverse	-106	RSK20926_10589	GGTGATAAAAACAGTCAAC	heme ABC transporter
Roseobacter SK209-2-6	Fe-Rhodo-Box	Forward	-117	RSK20926_10594	GTTGACTGTTTTTATCACC	TBDT heme MCL1
Roseobacter SK209-2-6	Fe-Rhodo-Box	Forward	-45	RSK20926_06907	ATTGACTAATTCAGTCGGA	COG1840 ABC-type Fe3+ transport system, periplasmic component
Roseobacter SK209-2-6	Fe-Rhodo-Box	Forward	-41	RSK20926_20785	TCTGACTATTTTTATCAGA	hypothetical conserved protein
Roseobacter SK209-2-6	Fe-Rhodo-Box	Forward	-269	RSK20926_02849	TCCGACTAAATTACTAAGA	Heme uptake protein hemP, imelysin like iron regulated protein
Roseobacter SK209-2-6	Fe-Rhodo-Box	Forward	-36	RSK20926_15361	GGCCACTAAAAAACTCTCT	TBDT Catecholate MCL2, FatB, SIP, enterobactin esterase
Roseobacter sp. AzwK-3b	Fe-Rhodo-Box	Reverse	-53	RAZWK3B_11081	ATTGACTGTTTTTGTCGGA	COG1840 ABC-type Fe3+ transport system, periplasmic component
Roseobacter sp. CCS2	Fe-Rhodo-Box	Reverse	-263	RCCS2_08899	TCCGACTAAAATTGTCGGA	Heme uptake protein hemP
Roseobacter sp. CCS2	Fe-Rhodo-Box	Forward	-9	RCCS2_09299	GCCCATCAAAAGAATCGGA	COG0723 Rieske Fe-S protein
Roseobacter sp. GAI101	Fe-Rhodo-Box	Forward	-74	RGAI101_3399	TCCCACTATTTTAGTCAAG	COG1840 ABC-type Fe3+ transport system, periplasmic component
Roseobacter sp. MED193	Fe-Rhodo-Box	Reverse	-117	MED193_19679	TCTGACAAAAATAGTCAGA	hemin uptake protein, hypothetical conserved protein, iron-regulated protein A
Roseobacter sp. MED193	Fe-Rhodo-Box	Reverse	-90	MED193_19679	CTTGATTGTTTTAATCAGG	hemin uptake protein, hypothetical conserved protein, iron-regulated protein A
Roseobacter sp. MED193	Fe-Rhodo-Box	Reverse	-102	MED193_19654	CCTGACAAAAACAATAAGC	bacterioferritin ferredoxin, bacterioferritin
Roseobacter sp. MED193	Fe-Rhodo-Box	Reverse	-71	MED193_19654	CCTTATTGTTTTTGTCAGA	bacterioferritin ferredoxin, bacterioferritin
Roseobacter sp. MED193	Fe-Rhodo-Box	Reverse	-143	MED193_04321	CTTGACGAATTCCATCAGC	Fe-S cluster assembly
Roseobacter sp. MED193	Fe-Rhodo-Box	Reverse	-120	MED193_17499	GGTGATAAAAACAGTCAAC	hemin ABC transporter
Roseobacter sp. MED193	Fe-Rhodo-Box	Reverse	-354	MED193_22076	CTTGACAAAACCTGTAAGG	iron(III) dicitrate ABC transporter
Roseobacter sp. MED193	Fe-Rhodo-Box	Forward	-140	MED193_15812	TCTGACTATTTTTGTCAGA	hypothetical protein A
Roseobacter sp. MED193	Fe-Rhodo-Box	Forward	68	MED193_17504	GTTGACTGTTTTTATCACC	TBDT heme MCL1
Roseobacter sp. R2A57	Fe-Rhodo-Box	Reverse	-76	R2A57_0181	CCTTACTAAAAAACTCAGA	Di-haem cytochrome c peroxidase, methylamine utilization
Roseovarius nubinhibens ISM	Fe-Rhodo-Box	Reverse	-204	ISM_01000	TCTGACTAAAAAAGTCGGA	COG4256: hemin uptake protein, bacterioferritin ferredoxin, bacterioferritin
Roseovarius nubinhibens ISM	Fe-Rhodo-Box	Reverse	-177	ISM_01000	TCTGACAGAATAAATCAGA	COG4256: hemin uptake protein, bacterioferritin ferredoxin, bacterioferritin
Roseovarius nubinhibens ISM	Fe-Rhodo-Box	Reverse	-81	ISM_04365	CCCGAGTATTTCACTCAGG	imelysin like iron regulated protein
Roseovarius nubinhibens ISM	Fe-Rhodo-Box	Reverse	-116	ISM_00940	CCTGAGTAAAAGACTCAGG	TBDT Catecholate MCL2
Roseovarius nubinhibens ISM	Fe-Rhodo-Box	Reverse	-109	ISM_04230	TCAGACTAAAACTGTCAAG	hemin ABC transporter
Roseovarius nubinhibens ISM	Fe-Rhodo-Box	Reverse	-99	ISM_05670	CTTGACTTTTTGCCTCAGG	TBDT Catecholate MCL2
Roseovarius nubinhibens ISM	Fe-Rhodo-Box	Forward	-139	ISM_05125	CTTGACTAAATTAGTCGGA	COG1840 ABC-type Fe3+ transport system, periplasmic component
Roseovarius nubinhibens ISM	Fe-Rhodo-Box	Forward	-105	ISM_05125	TCCGAGTATTTTAGTCGGA	COG1840 ABC-type Fe3+ transport system, periplasmic component
Roseovarius nubinhibens ISM	Fe-Rhodo-Box	Forward	-82	ISM_15940	TCCGACTCTTTTTGTCAGA	hypothetical protein, hypothetical protein A
Roseovarius nubinhibens ISM	Fe-Rhodo-Box	Forward	-158	ISM_04235	CTTGACAGTTTTAGTCTGA	TBDT heme MCL1
Roseovarius sp. 217	Fe-Rhodo-Box	Reverse	-146	ROS217_10107	GCCTACTAAATCAGTCAAC	imelysin like iron regulated protein
Roseovarius sp. 217	Fe-Rhodo-Box	Reverse	-112	ROS217_17432	TATGAGTAAAAGAGTCAAG	hemin ABC transporter, hmuS
Roseovarius sp. 217	Fe-Rhodo-Box	Reverse	-151	ROS217_23865	TCTGATCAAAAGAATCGGA	Heme uptake protein hemP, hypothetical conserved protein, ferredoxin, bacterioferritin
Roseovarius sp. 217	Fe-Rhodo-Box	Reverse	-123	ROS217_23865	CCTTATTAATTAAGTCAGA	Heme uptake protein hemP, hypothetical conserved protein, ferredoxin, bacterioferritin
Roseovarius sp. 217	Fe-Rhodo-Box	Reverse	-35	ROS217_20592	CCCGATAGATTTGATCGGA	ferric cations ABC transporter, ATPase component
Roseovarius sp. 217	Fe-Rhodo-Box	Reverse	-56	ROS217_22872	GTTGACAAATTACATCAGG	siderophore-interacting protein, components of TonB-dependent transporters
Roseovarius sp. 217	Fe-Rhodo-Box	Forward	-97	ROS217_23057	TCCGACTAAAACTGTCAGA	COG1840 ABC-type Fe3+ transport system, periplasmic component
Roseovarius sp. 217	Fe-Rhodo-Box	Forward	-71	ROS217_23057	ATTGACTCTTTTAGTCAGA	COG1840 ABC-type Fe3+ transport system, periplasmic component
Roseovarius sp. 217	Fe-Rhodo-Box	Forward	-31	ROS217_22882	CCTGAGTTAAAGAGTCGGA	ferrichrome iron receptor, ABC transporter
Roseovarius sp. 217	Fe-Rhodo-Box	Forward	-199	ROS217_17442	CTTGACTCTTTTACTCATA	TBDT heme MCL1
Roseovarius sp. 217	Fe-Rhodo-Box	Forward	-166	ROS217_22877	CCTGATGTAATTTGTCAAC	siderophore uptake AraC-type regulator, TBDT Hydroxamate MCL3, fhuD
Roseovarius sp. TM1035	Fe-Rhodo-Box	Reverse	-138	RTM1035_20511	CTTGACTCTTTTACTCATA	hemin ABC transporter, hmuS
Roseovarius sp. TM1035	Fe-Rhodo-Box	Reverse	-77	RTM1035_05405	TCCGACTAAAACAGTCGGA	COG1840 ABC-type Fe3+ transport system, periplasmic component
Roseovarius sp. TM1035	Fe-Rhodo-Box	Forward	-179	RTM1035_20516	TATGAGTAAAAGAGTCAAG	TBDT heme MCL1
Ruegeria lacuscaerulensis ITI-1157	Fe-Rhodo-Box	Forward	-42	SL1157_0943	ATTGAGCAAATCAGTCGGG	COG1840 ABC-type Fe3+ transport system, periplasmic component
Ruegeria lacuscaerulensis ITI-1157	Fe-Rhodo-Box	Forward	-90	SL1157_0943	ACCAAGTAATTTTGTCAGG	COG1840 ABC-type Fe3+ transport system, periplasmic component
Ruegeria lacuscaerulensis ITI-1157	Fe-Rhodo-Box	Forward	-82	SL1157_0500	CCTGACTATTTTAGGTGAC	TBDT Siderophore MCL4, SIP, fecC, fepG,
Ruegeria pomeroyi DSS-3	Fe-Rhodo-Box	Reverse	-140	SPO2025	CTTGACGAATTCCCTCGGG	Fe-S cluster assembly
Ruegeria pomeroyi DSS-3	Fe-Rhodo-Box	Reverse	-26	SPO3288	TCCGACTAAACTGGTCGAT	ferric cations ABC transporter
Ruegeria pomeroyi DSS-3	Fe-Rhodo-Box	Forward	-89	SPO0086	ACTGACAAATTTAGTCAGA	iron-regulated protein A
Ruegeria pomeroyi DSS-3	Fe-Rhodo-Box	Forward	-32	SPO3139	TCCGACTTTAACAGTCGGA	similar to truncated hemoglobins
Ruegeria pomeroyi DSS-3	Fe-Rhodo-Box	Forward	-51	SPO3287	CCCGACTGAAATAATCAGT	ferric cations ABC transporter
Ruegeria pomeroyi DSS-3	Fe-Rhodo-Box	Forward	-2	SPO3287	ATTGACTATTTCAGTCGGA	ferric cations ABC transporter
Ruegeria pomeroyi DSS-3	Fe-Rhodo-Box	Forward	-100	SPO0789	GGCGACAAAAATAGTCAGG	hemin uptake protein, hypothetical conserved protein
Ruegeria sp. CH4B	Fe-Rhodo-Box	Reverse	-108	SCH4B_1180	ATTTATTAAATCTGTCAAG	heme ABC transporter
Ruegeria sp. CH4B	Fe-Rhodo-Box	Reverse	-68	SCH4B_1475	TCCGACCAAATAAATCAGG	hypothetical protein, heme uptake protein hemP, imelysin like iron regulated protein
Ruegeria sp. CH4B	Fe-Rhodo-Box	Reverse	-110	SCH4B_0669	GTTGACTAAATTTGTCGAA	TBDT MCL3
Ruegeria sp. CH4B	Fe-Rhodo-Box	Reverse	-106	SCH4B_3505	TCTGACAGAATTAATCAGT	COG1840 ABC-type Fe3+ transport system, periplasmic component
Ruegeria sp. CH4B	Fe-Rhodo-Box	Forward	-125	SCH4B_1181	CTTGACAGATTTAATAAAT	TBDT heme MCL1
Ruegeria sp. CH4B	Fe-Rhodo-Box	Forward	-154	SCH4B_0444	TCTGACTGTTATACTTGGG	succinate dehydrogenase
Ruegeria sp. CH4B	Fe-Rhodo-Box	Forward	-97	SCH4B_2814	TCCGACAAAATAACTAAGG	hypothetical protein, COG2897 Rhodanese-related sulfurtransferase, Aminotransferase class I and II
Ruegeria sp. R11	Fe-Rhodo-Box	Reverse	2	lysA_1	GCCGAGCGATATCGACGGG	COG0019 Diaminopimelate decarboxylase
Ruegeria sp. R11	Fe-Rhodo-Box	Forward	-53	RR11_504	TCTGAGCAAATCAGTCGGG	COG1840 ABC-type Fe3+ transport system, periplasmic component
Ruegeria sp. R11	Fe-Rhodo-Box	Forward	-48	RR11_783	CCCGACGGAATTCGTCAAG	COG2945 Predicted hydrolase of alpha/beta superfamily
Ruegeria sp. TM1040	Fe-Rhodo-Box	Reverse	-125	TM1040_0124	TCTGACTGAATTTATCGGA	COG1840 ABC-type Fe3+ transport system, periplasmic component
Ruegeria sp. TM1040	Fe-Rhodo-Box	Reverse	-127	TM1040_0346	ATTTATTAAATCTGTCAAG	heme ABC transporter
Ruegeria sp. TM1040	Fe-Rhodo-Box	Forward	-259	TM1040_2198	TCTGACCAAATAAATCAGG	Heme uptake protein hemP, imelysin like iron regulated protein
Ruegeria sp. TM1040	Fe-Rhodo-Box	Forward	-117	TM1040_2633	TCCGACAAAAATACTAGGG	hypothetical protein A, conserved regulation in MED193 and ISM
Ruegeria sp. TM1040	Fe-Rhodo-Box	Forward	-174	TM1040_3525	TCTGACTGTTATACTTGGG	succinate dehydrogenase
Ruegeria sp. TM1040	Fe-Rhodo-Box	Forward	-72	TM1040_2200	GCTTATTCTTTTACTCGGA	bacterioferritin ferredoxin, bacterioferritin
Ruegeria sp. TM1040	Fe-Rhodo-Box	Forward	-190	TM1040_0347	CTTGACAGATTTAATAAAT	TBDT heme MCL1
Ruegeria sp. TM1040	Fe-Rhodo-Box	Forward	-138	TM1040_1240	CTTGACGAATTTTATCCGG	Fe-S cluster assembly
Ruegeria sp. TW15	Fe-Rhodo-Box	Reverse	-37	RTW15_010100010101	ATTGACTGTTTCAGTCGGG	COG1840 ABC-type Fe3+ transport system, periplasmic component
Ruegeria sp. TW15	Fe-Rhodo-Box	Reverse	-85	RTW15_010100010101	ACCAAGTAATTTTGTCGGA	COG1840 ABC-type Fe3+ transport system, periplasmic component
Sulfitobacter sp. EE-36	Fe-Rhodo-Box	Reverse	-27	EE36_05618	TCCGACTGAATTAGTCGAA	ferric cations ABC transporter, permease component
Sulfitobacter sp. EE-36	Fe-Rhodo-Box	Reverse	-273	EE36_10464	TCCGACTAAAACTGTCGGA	COG4256: hemin uptake protein, hypothetical conserved protein, TBDT Unknown MCL5, Fe2+ dependent oxygenase family PRK05467
Sulfitobacter sp. EE-36	Fe-Rhodo-Box	Reverse	-246	EE36_10464	CCCTATAATTTCAATCAGG	COG4256: hemin uptake protein, hypothetical conserved protein, TBDT Unknown MCL5, Fe2+ dependent oxygenase family PRK05467
Sulfitobacter sp. EE-36	Fe-Rhodo-Box	Reverse	-29	EE36_01780	TCCGACTAAAACAGTAAGG	TBDT hydroxamate MCL3, siderophore-interacting protein
Sulfitobacter sp. EE-36	Fe-Rhodo-Box	Reverse	-139	EE36_02713	TCTTACTAAAATTGTCGGG	imelysin like iron regulated protein, outer membrane porin superfamily, thioloxidoreductase, imelysin like iron regulated protein, hypothetical conserved protein
Sulfitobacter sp. EE-36	Fe-Rhodo-Box	Reverse	-113	EE36_01530	ACCGACTAAAAGTGTCAAC	hemin ABC transporter
Sulfitobacter sp. EE-36	Fe-Rhodo-Box	Reverse	-81	EE36_10454	CTTGATTGTTTTTATCAGC	TBDT Unknown MCL5
Sulfitobacter sp. EE-36	Fe-Rhodo-Box	Reverse	-31	EE36_16412	CCCGAGCGAATTGATCGGA	ferric cations ABC transporter, ATPase component
Sulfitobacter sp. EE-36	Fe-Rhodo-Box	Forward	-114	EE36_08018	TCCGAGTAAATTTGTCAGA	siderophore uptake AraC-type regulator, TBDT Hydroxamate MCL3, fhuD
Sulfitobacter sp. EE-36	Fe-Rhodo-Box	Forward	-45	EE36_08023	ACTGAGTTAAATACTCGGA	TBDT hydroxamate MCL3
Sulfitobacter sp. EE-36	Fe-Rhodo-Box	Forward	-168	EE36_12993	GTTGATTGTTAAAGTCAGG	conserved protein, components of TonB-dependent transporters
Sulfitobacter sp. EE-36	Fe-Rhodo-Box	Forward	-167	EE36_05613	TTTGACACAAAGACTCAGG	COG1840 ABC-type Fe3+ transport system, periplasmic component
Sulfitobacter sp. EE-36	Fe-Rhodo-Box	Forward	-92	EE36_05613	TCCTATTAATTCACTCAAG	COG1840 ABC-type Fe3+ transport system, periplasmic component
Sulfitobacter sp. EE-36	Fe-Rhodo-Box	Forward	-257	EE36_01535	GTTGACACTTTTAGTCGGT	TBDT heme MCL1
Sulfitobacter sp. NAS 14.1	Fe-Rhodo-Box	Reverse	-13	NAS141_06643	CCCGAGCGAATTGATCGGA	ferric cations ABC transporter, ATPase component
Sulfitobacter sp. NAS 14.1	Fe-Rhodo-Box	Reverse	-63	NAS141_15353	CTTGATTGTTTTTATCAGC	TBDT Unknown MCL5
Sulfitobacter sp. NAS 14.1	Fe-Rhodo-Box	Reverse	-95	NAS141_00590	ACCGACTAAAAGTGTCAAC	hemin ABC transporter
Sulfitobacter sp. NAS 14.1	Fe-Rhodo-Box	Reverse	-11	NAS141_00845	TCCGACTAAAACAGTAAGG	TBDT hydroxamate MCL3, siderophore-interacting protein
Sulfitobacter sp. NAS 14.1	Fe-Rhodo-Box	Reverse	-192	NAS141_15363	CCCTATAATTTCAATCAGG	COG4256: hemin uptake protein, hypothetical conserved protein, TBDT Unknown MCL5, Fe2+ dependent oxygenase family PRK05467
Sulfitobacter sp. NAS 14.1	Fe-Rhodo-Box	Reverse	-219	NAS141_15363	TCCGACTAAAACTGTCGGA	COG4256: hemin uptake protein, hypothetical conserved protein, TBDT Unknown MCL5, Fe2+ dependent oxygenase family PRK05467
Sulfitobacter sp. NAS 14.1	Fe-Rhodo-Box	Reverse	-9	NAS141_10551	TCCGACTGAATTAGTCGAA	ferric cations ABC transporter, permease component
Sulfitobacter sp. NAS 14.1	Fe-Rhodo-Box	Forward	-135	NAS141_00595	GTTGACACTTTTAGTCGGT	TBDT heme MCL1
Sulfitobacter sp. NAS 14.1	Fe-Rhodo-Box	Forward	-72	NAS141_10546	TCCTATTAATTCACTCAAG	COG1840 ABC-type Fe3+ transport system, periplasmic component
Sulfitobacter sp. NAS 14.1	Fe-Rhodo-Box	Forward	-147	NAS141_10546	TTTGATACAAAGACTCAGG	COG1840 ABC-type Fe3+ transport system, periplasmic component
Sulfitobacter sp. NAS 14.1	Fe-Rhodo-Box	Forward	-148	NAS141_18159	GTTGATTGTTAAAGTCAGG	conserved protein, components of TonB-dependent transporters
Sulfitobacter sp. NAS 14.1	Fe-Rhodo-Box	Forward	-25	NAS141_12981	ACTGAGTTAAATACTCGGA	TBDT hydroxamate MCL3
Sulfitobacter sp. NAS 14.1	Fe-Rhodo-Box	Forward	-121	NAS141_03256	TCTTACTAAAATTGTCGGG	imelysin like iron regulated protein, outer membrane porin superfamily, thioloxidoreductase, imelysin like iron regulated protein, hypothetical conserved protein
Sulfitobacter sp. NAS 14.1	Fe-Rhodo-Box	Forward	-271	NAS141_00850	CCTTACTGTTTTAGTCGGA	hypothetical, dps ferritin-binding domain
Sulfitobacter sp. NAS 14.1	Fe-Rhodo-Box	Forward	-94	NAS141_12971	TCCGAGTAAATTTGTCAGA	Hypothetical protein, siderophore uptake AraC-type regulator, TBDT Hydroxamate MCL3, fhuD
Sulfitobacter sp. NAS 14.1	Fe-Rhodo-Box	Forward	-9	NAS141_11861	GCTGACAGAAATAATCCGG	Transcription factor puuR
Thalassiobium sp. R2A62	Fe-Rhodo-Box	Reverse	-97	TR2A62_0092	TCTGACTAAATTTGTCAGG	hypothetical protein, heme utilization protein hemP, hypothetical protein, imelysin like iron regulated protein, 2x bacterioferritin
Thalassiobium sp. R2A62	Fe-Rhodo-Box	Reverse	-98	TR2A62_0903	CCTGATTAAAACAGTCAAG	hemin ABC transporter
Thalassiobium sp. R2A62	Fe-Rhodo-Box	Forward	-105	TR2A62_0904	CTTGACTGTTTTAATCAGG	TBDT heme MCL1
Thalassiobium sp. R2A62	Fe-Rhodo-Box	Forward	-40	TR2A62_0957	CCTGACTAAAAAAGTCAGG	COG1840 ABC-type Fe3+ transport system, periplasmic component
HTCC1016	Fur-Box	Reverse	-50	A3QGDRAFT_1194	ATTGATAATCATTCGCAAT	Fe3+ SBP FutA-like
HIMB114	Fur-Box	Forward	-42	HIMB114_00004460	ATTGAGAATCATTCTCATT	FTR1
HIMB140	Fur-Box	Forward	-33	HIMB140_00014620	ATTGAGAATAATTCTCATT	Fe3+ SBP FutA-like
HIMB4	Fur-Box	Reverse	-39	HIMB4_00010860	AATGATAATCATTCTCAAT	Fe3+ SBP FutA-like
HIMB5	Fur-Box	Reverse	-46	HIMB5b_00008830	ATTGATAATCATTCGCAAT	Fe3+ SBP FutA-like
HTCC8051	Fur-Box	Reverse	-31	HTC8051_00897	ATTGAGAATAATTCTCATT	Fe3+ SBP FutA-like
HTCC1013	Fur-Box	Reverse	-50	HTCC1013_01111	ATTGATAATCATTCGCAAT	Fe3+ SBP FutA-like
HTCC9565	Fur-Box	Reverse	-52	HTCC9565_00013790	ATTGATAATCATTCGCAAT	Fe3+ SBP FutA-like
HTCC1062	Fur-Box	Reverse	-50	SAR11_1238	ATTGATAATCATTCGCAAT	Fe3+ SBP FutA-like
IMCC9063	Fur-Box	Reverse	-34	SAR11G3_01376	AATGATAATCATTATCAAT	Fe3+ SBP FutA-like
IMCC9063	Fur-Box	Reverse	-15	SAR11G3_01372	ATTGATAATCACTCTCAAT	Fe3+ ABC ATPase
HTCC1002	Fur-Box	Forward	-50	PU1002_00070	ATTGATAATCATTCGCAAT	Fe3+ SBP FutA-like
HIMB1321	Fur-Box	Forward	-39	O149DRAFT_0325	AATGATAATCATTCTCAAT	Fe3+ SBP FutA-like
HTCC7214	Fur-Box	Forward	7	P769DRAFT_0945	ATTGATAATCATTCGCAAT	Fe3+ SBP FutA-like
HIMB058	Fur-Box	Reverse	-16	Pelub58DRAFT_00041	AATGAGAATAATTATCATT	FTR1
HIMB083	Fur-Box	Reverse	-33	Pelub83DRAFT_0461	ATTGAGAATAATTCTCATT	Fe3+ SBP FutA-like
HTCC1040	Fur-Box	Reverse	-50	YWSDRAFT_1093	ATTGATAATCATTCGCAAT	Fe3+ SBP FutA-like
HIMB122	Fur-Box	Forward	-48	O147DRAFT_0949	ATTGATAATCATTCGCATT	Fe3+ SBP FutA-like
HTCC9022	Fur-Box	Reverse	-48	HTCC9022_01378	ATTGATAATCATTCGCATT	Fe3+ SBP FutA-like
