# Supplementary material for: Trace Metal Acquisition by Marine Heterotrophic Bacterioplankton with Contrasting Trophic Strategies
Source: Appl Environ Microbiol. 2016 Feb 19;82(5):1613–24. doi: 10.1128/AEM.03128-15 (PMC4771312; doi:10.1128/AEM.03128-15)
Supplement: Supplemental material [file AEM.03128-15_zam999116977sd3.xlsx]

## Sheet: Sheet1
Metal Uptake Related	Category	Family Short Name	Pfam, TIGRFam, CDD Identifier	PSSM Identifier	CDD Superfamily name	CDD Superfamily ID	In-house Database name
Co	CbiMQ	cobalt transport protein CbiM; Validated	PRK06265	235760	Protein of unknown function (DUF3816)	cl21488	cbimq
Co	CbiMQ	Cobalt uptake substrate-specific transmembrane region	Pfam01891	250946	Protein of unknown function (DUF3816)	cl21488	cbimq
Co	CbiMQ	ABC-type Co2+ transport system, permease component	COG0310	223387	Protein of unknown function (DUF3816)	cl21488	cbimq
Co	CbiMQ	cobalt transport protein CbiM; Provisional	PRK07331	235993	Protein of unknown function (DUF3816)	cl21488	cbimq
Co	CbiMQ	cobalt transport protein CbiM; Validated	PRK08319	181384	Protein of unknown function (DUF3816)	cl21488	cbimq
Co	CbiMQ	cobalt transport protein CbiM; Provisional	PRK11909	183376	Protein of unknown function (DUF3816)	cl21488	cbimq
Co	CbiMQ	cobalamin biosynthesis protein CbiM	TIGR00123	272919	Protein of unknown function (DUF3816)	cl21488	cbimq
Co	CbiMQ	Cobalt transport protein	pfam02361	251247	CbiQ Superfamily	cl00463	cbimq
Co	CbiMQ	cobalt transport protein CbiQ; Provisional	PRK15485	185382	CbiQ Superfamily	cl00463	cbimq
Co	CbiMQ	Energy-coupling factor transporter transmembrane protein EcfT	COG0619	223692	CbiQ Superfamily	cl00463	cbimq
Co	CbiMQ	cobalt ECF transporter T component CbiQ	TIGR02454	274139	CbiQ Superfamily	cl00463	cbimq
Co	CbtAB	Probable cobalt transporter subunit (CbtA)	pfam09490	255393	Probable cobalt transporter subunit (CbtA)	cl02266	cbtab
Co	CbtAB	Uncharacterized membrane protein, predicted cobalt tansporter CbtA	COG5446	227733	Probable cobalt transporter subunit (CbtA)	cl02266	cbtab
Co	CbtAB	cobalt transporter subunit CbtA (proposed)	TIGR02458	274142	Probable cobalt transporter subunit (CbtA)	cl02266	cbtab
Co	CbtAB	Probable cobalt transporter subunit (CbtB)	pfam09489	204252	Probable cobalt transporter subunit (CbtB)	cl09723	cbtab
Co	CbtAB	cobalt transporter subunit CbtB (proposed)	TIGR02459	131512	Probable cobalt transporter subunit (CbtB)	cl09723	cbtab
Co	CorA	magnesium/nickel/cobalt transporter CorA; Provisional	PRK11085	182951	metal ion transporter CorA-like divalent cation transporter superfamily	cl00459	cora
Co	CorA	Mg2+ and Co2+ transporter CorA	COG0598	223671	metal ion transporter CorA-like divalent cation transporter superfamily	cl00459	cora
Co	CorA	magnesium Mg(2+) and cobalt Co(2+) transport protein (corA)	TIGR00383	273048	metal ion transporter CorA-like divalent cation transporter superfamily	cl00459	cora
Co	CorA	uncharacterized subgroup of the Escherichia coli Mg2+ transporter CorA_like subfamily	cd12825	213371	metal ion transporter CorA-like divalent cation transporter superfamily	cl00459	cora
Co	CorA	Thermotoga maritima CorA_like subfamily	cd12822	213362	metal ion transporter CorA-like divalent cation transporter superfamily	cl00459	cora
Co	CorA	Salmonella typhimurium Zn2+ transporter ZntB-like subgroup	cd12833	213367	metal ion transporter CorA-like divalent cation transporter superfamily	cl00459	cora
Co	CorA	MIT_CorA-like	cd11744	213354	metal ion transporter CorA-like divalent cation transporter superfamily	cl00459	cora
Ni	HupE/UreJ	HupE / UreJ protein	pfam04955	252902	HupE / UreJ protein	cl01011	hupe
Ni	HupE/UreJ	Hydrogenase/urease accessory protein HupE	COG2370	225245	HupE / UreJ protein	cl01011	hupe
Ni	HupE/UreJ	HupE / UreJ protein	pfam13795	258078	HupE / UreJ protein	cl01011	hupe
Ni	NikA	nickel ABC transporter, nickel/metallophore periplasmic binding protein	TIGR02294	274072	The substrate-binding domain of an ABC-type nickel/oligopeptide-like import system contains the type 2 periplasmic binding fold	cl01709	nika
Ni	NikA	The substrate-binding component of an ABC-type nickel import system contains the type 2 periplasmic binding fold.	cd08489	173854	The substrate-binding domain of an ABC-type nickel/oligopeptide-like import system contains the type 2 periplasmic binding fold	cl01709	nika
Cu	HMA	copper ion binding protein	TIGR00003	188014	HMA Superfamily	cl00207	hma
Cu	HMA	Copper chaperone CopZ	COG2608	225328	HMA Superfamily	cl00207	hma
Cu	HMA	Heavy-metal-associated domain	pfam00403	249834	HMA Superfamily	cl00207	hma
Cu	HMA	HMA	cd00371	238219	HMA Superfamily	cl00207	hma
Cu	P1B-type ATPase	CopA – copper exporting ATPase	COG2217	225127	NA	NA	copa
Cu	P1B-type ATPase	CopA – copper exporting ATPase	PRK10671	182635	NA	NA	copa
Cu	P1B-type ATPase	Znt – zinc/cadmium/mercury/lead-transporting ATPase; Provisional	PRK11033	236827	NA	NA	copa
Fe2+	FeoB	Ferrous iron transport protein B (FeoB) family	cd01879	206667	P-loop containing Nucleoside Triphosphate Hydrolases	cl21455	feob
Fe2+	FeoB	ferrous iron transporter FeoB	TIGR00437	273077	NA	NA	feob
Fe2+	FeoB	ferrous iron transport protein B; Reviewed	PRK09554	236563	NA	NA	feob
Fe2+	FeoB	Fe2+ transport system protein B	COG0370	223447	NA	NA	feob
Fe2+	FeoB	Ferrous iron transport protein B	pfam02421	251282	P-loop containing Nucleoside Triphosphate Hydrolases	cl21455	feob
Fe3+	Fe3+_SBP	AfuA	COG1840	224753	Type 2 periplasmic binding fold superfamily	cl21456	fe_sbp
Fe3+	Fe3+_SBP	PBP2_Fbp_like_1	cd13544	270262	Type 2 periplasmic binding fold superfamily	cl21456	fe_sbp
Fe3+	Fe3+_SBP	PBP2_Fbp_like_2	cd13547	270265	Type 2 periplasmic binding fold superfamily	cl21456	fe_sbp
Fe3+	Fe3+_SBP	PBP2_Fbp_like_3	cd13549	270267	Type 2 periplasmic binding fold superfamily	cl21456	fe_sbp
Fe3+	Fe3+_SBP	PBP2_FutA1_ilke	cd13542	270260	Type 2 periplasmic binding fold superfamily	cl21456	fe_sbp
Fe3+	Fe3+_SBP	PBP2_Fbp	cd13543	270261	Type 2 periplasmic binding fold superfamily	cl21456	fe_sbp
Fe3+	Fe3+_SBP	PBP2_BitB	cd13546	270264	Type 2 periplasmic binding fold superfamily	cl21456	fe_sbp
Fe3+	Fe3+_SBP	PBP2_Fbp_like_4	cd13550	270268	Type 2 periplasmic binding fold superfamily	cl21456	fe_sbp
Fe3+	Fe3+_SBP	PBP2_Fbp_like_5	cd13551	270269	Type 2 periplasmic binding fold superfamily	cl21456	fe_sbp
Fe3+	Fe3+_SBP	PBP2_Fbp_like_6	cd13552	270270	Type 2 periplasmic binding fold superfamily	cl21456	fe_sbp
Fe3+	Fe3+_SBP	PBP2_Fe3_thiamine_like	cd13518	270236	Type 2 periplasmic binding fold superfamily	cl21456	fe_sbp
Fe	Fur	Fur	COG0735	223806	Helix-turn-helix domains	cl21459	fur
Fe	Fur	Fur_like	cd07153	133478	Helix-turn-helix domains	cl21459	fur
Fe	Fur	Ferric uptake regulator family	pfam01475	201817	Helix-turn-helix domains	cl21459	fur
Fe	Fur	ferric uptake regulator	PRK09462	236527	Helix-turn-helix domains	cl21459	fur
Fe	NRAMP	manganese transport protein MntH; Reviewed	PRK00701	234815	Solute carrier families 5 and 6-like; solute binding domain	cl00456	nramp
Fe	NRAMP	Natural resistance-associated macrophage protein	pfam01566	250710	NA	NA	nramp
Fe, Zn, Mn	ZIP	ZupT	COG0428	223505	Zip superfamily	cl00437	zip
Fe, Zn, Mn	ZIP	ZIP Zinc transporter	pfam02535	251357	Zip superfamily	cl00437	zip
Fe, Zn, Mn	ZIP	Fe(2+) transport protein	PLN02159	177818	Zip superfamily	cl00437	zip
Fe, Zn, Mn	ZIP	zinc transporter ZupT	PRK04201	235253	Zip superfamily	cl00437	zip
Fe, Zn, Mn	ZIP	ZIP zinc/iron transport family	TIGR00820	273287	Zip superfamily	cl00437	zip
Heme	HmuS	Haemin-degrading Hemispheric domain	pfam05171	275731	ChuX_HutX Superfamily	cl01509	heme
Heme	HmuS	ChuX_HutX	pfam06228	253628	ChuX_HutX Superfamily	cl01509	heme
Heme	HmuS	HemS; Putative heme degradation protein	COG3720	226243	NA	NA	heme
Heme	HmuS	HugX; Putative heme degradation protein	COG3721	226244	ChuX_HutX Superfamily	cl01509	heme
Heme	HmuS	putative heme utilization carrier protein HutX	TIGR04108	274986	ChuX_HutX Superfamily	cl01509	heme
Siderophore Biosynthesis + processing	Sid_biosyn	IucA / IucC family	pfam04183	252432	IucA_IucC Superfamily	cl12290	sid_biosyn
Siderophore Biosynthesis + processing	Sid_biosyn	RhbC; IucC-like siderophore biosynthesis	COG4264	226715	NA	NA	sid_biosyn
Siderophore Biosynthesis + processing	Sid_biosyn	A_NRPS; The adenylation domain of nonribosomal peptide synthetases	cd05930	213296	Adenylate forming domain, Class I superfamily	cl17068	sid_biosyn
Siderophore Biosynthesis + processing	Sid_biosyn	Acetyltransf_8; catalyses N-acetyltransferase reactions.	pfam13523	257843	NA	NA	sid_biosyn
Siderophore Biosynthesis + processing	Sid_biosyn	EntE; Non-ribosomal peptide synthetase component E	COG1021	223952	NA	NA	sid_biosyn
Siderophore Biosynthesis + processing	Sid_biosyn	EntF; enterobactin synthase subunit F	PRK10252	236668	NA	NA	sid_biosyn
Siderophore Biosynthesis + processing	Sid_biosyn	PKS; polyketide synthases	cd00833	238429	Condensing enzymes superfamily	cl09938	sid_biosyn
Siderophore Biosynthesis + processing	Sid_biosyn	PksD; Acyl transferase domain in polyketide synthase (PKS) enzymes	COG3321	225858	NA	NA	sid_biosyn
Siderophore Biosynthesis + processing	Sid_biosyn	enterobactin/ferric enterobactin esterase	PRK10439	236695	NA	NA	sid_biosyn
Siderophore Biosynthesis + processing	Sid_biosyn	YbbA	COG2819	225375	Esterase_lipase Superfamily	cl21494	sid_biosyn
Siderophore Biosynthesis + processing	Sid_biosyn	EntE; enterobactin synthase subunit E	PRK10946	236803	NA	NA	sid_biosyn
Siderophore Biosynthesis + processing	Sid_biosyn	phosphopantetheinyltransferase component of enterobactin synthase multienzyme complex	PRK10251	182334	NA	NA	sid_biosyn
Siderophore Biosynthesis + processing	SIP	siderophore_interacting	cd06193	99790	FNR_like Superfamily	cl06868	SIP
Siderophore Biosynthesis + processing	SIP	NADPH-dependent ferric siderophore reductase	COG2375	225250	NA	NA	SIP
All metal SBPs	TroA_superfam	TroA-like	cd00636	238347	TroA-like Superfamily	cl00262	troa
All metal SBPs	TroA_superfam	TroA	cd01016	238498	TroA-like Superfamily	cl00262	troa
All metal SBPs	TroA_superfam	TroA_f	cd01139	238559	TroA-like Superfamily	cl00262	troa
All metal SBPs	TroA_superfam	TroA_d	cd01141	238561	TroA-like Superfamily	cl00262	troa
All metal SBPs	TroA_superfam	TroA_e	cd01142	238562	TroA-like Superfamily	cl00262	troa
All metal SBPs	TroA_superfam	TroA_b	cd01020	238502	TroA-like Superfamily	cl00262	troa
All metal SBPs	TroA_superfam	TroA_c	cd01145	238565	TroA-like Superfamily	cl00262	troa
All metal SBPs	TroA_superfam	TroA_a	cd01148	238568	TroA-like Superfamily	cl00262	troa
All metal SBPs	TroA_superfam	TroA; Periplasmic solute binding protein family	pfam01297	250515	TroA-like Superfamily	cl00262	troa
All metal SBPs	TroA_subfam	AdcA	cd01017	238499	TroA-like Superfamily	cl00262	troa
All metal SBPs	TroA_subfam	ZntC	cd01018	238500	TroA-like Superfamily	cl00262	troa
All metal SBPs	TroA_subfam	PsaA	cd01137	238557	TroA-like Superfamily	cl00262	troa
All metal SBPs	TroA_subfam	FeuA	cd01138	238558	TroA-like Superfamily	cl00262	troa
All metal SBPs	TroA_subfam	YvrC	cd01143	238563	TroA-like Superfamily	cl00262	troa
All metal SBPs	TroA_subfam	HemV-2	cd01147	238567	TroA-like Superfamily	cl00262	troa
All metal SBPs	TroA_subfam	FecB; iron-dicitrate transporter substrate-binding subunit	PRK11411	183123	TroA-like Superfamily	cl00262	troa
All metal SBPs	FatB	FatB	cd01140	238560	TroA-like Superfamily	cl00262	troa
All metal SBPs	FatB	CeuA; ABC-type enterochelin transport system, periplasmic component	COG4607	226966	TroA-like Superfamily	cl00262	troa
All metal SBPs	FatB	iron-enterobactin transporter periplasmic binding protein	PRK10957	236806	TroA-like Superfamily	cl00262	troa
All metal SBPs	FhuD	iron-hydroxamate transporter substrate-binding subunit	PRK10576	236719	TroA-like Superfamily	cl00262	troa
All metal SBPs	FhuD	FhuD	cd01146	238566	TroA-like Superfamily	cl00262	troa
All metal SBPs	FhuD	ABC-type Fe3+-hydroxamate transport system, periplasmic component	COG0614	223687	TroA-like Superfamily	cl00262	troa
All metal SBPs	FhuD	ferrichrome/ferrioxamine B periplasmic transporter	PRK14048	172540	TroA-like Superfamily	cl00262	troa
All metal SBPs	HutB	isdE; heme ABC transporter, heme-binding protein isdE	TIGR03659	274706	TroA-like Superfamily	cl00262	troa
All metal SBPs	HutB	ChuT; ABC-type hemin transport system, periplasmic componen	COG4558	226928	TroA-like Superfamily	cl00262	troa
All metal SBPs	HutB	HutB	cd01149	238569	TroA-like Superfamily	cl00262	troa
All metal SBPs	BtuF	BtuF	cd01144	238564	TroA-like Superfamily	cl00262	troa
All metal SBPs	BtuF	BtuF: vitamin B12-transporter protein BtuF	PRK03379	179575	TroA-like Superfamily	cl00262	troa
All metal SBPs	ZnuA	ZnuA; high-affinity zinc transporter periplasmic component	PRK09545	236558	TroA-like Superfamily	cl00262	troa
All metal SBPs	ZnuA	ABC-type Zn uptake system ZnuABC, Zn-binding component ZnuA	COG0803	223874	NA	NA	troa
All metal SBPs	ZnuA	ZnuA; ABC-type Zn2+ transport system	COG4531	226908	TroA-like Superfamily	cl00262	troa
All metal SBPs	ZnuA	ZnuA	cd01019	238501	TroA-like Superfamily	cl00262	troa
Fe	TBDT	TonB dependent receptor	pfam00593	249987	OM_channels Superfamily	cl21487	tbdt
Fe	TBDT	TonB dependent ligand_gated_channel	cd01347	238657	OM_channels Superfamily	cl21487	tbdt

## Sheet: Sheet2
			TIGR02454		cl00463
Co2+	CbiN		COG1930, TIGR01165, pfam02553, PRK02898		cl00842
Co2+	CbiO		TIGR01166, cd03225, cd03226		cl21455
Co2+	CbtA		TIGR02458, pfam09490, COG5446		cl02266
Co2+	CbtB		TIGR02459, pfam09489		cl09723
Co2+	NiCoT		TIGR00802		cl21514
Co2+, Ni2+	CorA		TIGR00383, cd12837		cl00459
Cobalamin	BtuF		cd01144		cl00262
Cu+/2+	Cu_HMA multidomain with ATPase		cd00371, TIGR00003, TIGR02052, pfam00403, COG2608		cl00207
Cu+/2+	ATPase-IB1_Cu		COG2217, TIGR01511, TIGR01512, TIGR01525		cl02811
Fe2+	feoB		cd01879		cl21455
Fe2+, Mn2+	Nramp		TIGR01197, PRK00701		cl00456
Fe2+, Zn2+	ZIP		pfam02535, COG0428		cl00437
Fe3+	Ferric ABCT		COG1840, cd13544, cd13547, cd13549, cd13542		cl21456
Heme	hmuS		pfam05171		cl01509
Heme	TBDT_MCL1		cd01347
Iron Responsive Regulation	Fur		cd07153		cl21459
Ni2+	NikA		cd08489		cl01709
Ni2+	HupE		pfam04955		cl01011
Siderophore	SIP		cd06193		cl06868
Siderophore	FepB		COG4592
Siderophore	TBDT_MCL2		cd01347
Siderophore	TBDT_MCL3		cd01347
Siderophore	TBDT_MCL4		cd01347
Siderophore Biosynthesis	AlcB		smart01006		cl15967
Siderophore Biosynthesis	A_NRPS_SidN3_like		cd05918
Siderophore Biosynthesis	EntD		PRK10251
Siderophore Biosynthesis	EntE		cd05920, COG1021
Siderophore Biosynthesis	EntF		PRK10252, COG3319
Siderophore Biosynthesis	Fes		PRK10439
Siderophore Biosynthesis	IroE		COG2819
Siderophore Biosynthesis	IucA_IucC		pfam04183
Siderophore Biosynthesis	PvdE		COG4615
TroA Family	TroA-like		cd00636		cl00262
Unknown Divalent Metals	TroA		cd01016		cl00262
Unknown Divalent Metals	AdcA		cd01017		cl00262
Unknown Divalent Metals	ZntC		cd01018		cl00262
Unknown Divalent Metals	ZnuA – Zn2+		cd01019		cl00262
	TroA_b		cd01020		cl00262
	PsaA – Mn2+		cd01137		cl00262
	FeuA		cd01138		cl00262
	TroA_f - Mn2+, Zn2+		cd01139		cl00262
	FatB – Catecholate siderophore		cd01140		cl00262
	TroA_d		cd01141		cl00262
	TroA_e		cd01142		cl00262
	YvrC		cd01143		cl00262
	BtuF – Vitamin B12		cd01144		cl00262
	TroA_c		cd01145		cl00262
Unknown Divalent Metals	FhuD – hydroxamate siderophore		cd01146		cl00262
Unknown Divalent Metals	HemV-2 - Mn2+, Zn2+		cd01147		cl00262
Unknown Divalent Metals	TroA_a - Mn2+, Zn2+		cd01148		cl00262
Unknown Divalent Metals	HutB – Heme		cd01149		cl00262
Unknown Substrate	TBDT_MCL5		cd01347
Unknown Substrate	TBDT_MCL6		cd01347
Unknown Substrate	TBDT_MCLnull		cd01347
